# Supplementary material for: Effect of environmental and cultural conditions on medium pH and explant growth performance of Douglas-fir ( Pseudotsuga menziesii) shoot cultures
Source: F1000Res. 2015 May 8;3:298. Originally published 2014 Dec 8. [Version 2] doi: 10.12688/f1000research.5919.2 (PMC4617322; doi:10.12688/f1000research.5919.2)
Supplement: Media pH and explant weight changes over incubation times for Douglas fir (Pseudotsuga menziesii) shoot cultures grown on different media — Dataset 1: Data column A through E are Conditions (incubation conditions as in Light or dark at 25C), Medium Type (mDCR refers to a modified version of Douglas-fir cotyledon revised medium, and mDCR+MES refers to mDCR medium with addition of 2-(N-morpholino)ethanesulfonic acid), Initial pH (pre-adjusted levels of medium pH), Incubation Time (days), and pH Measurement (post-treatment medium pH measurement). Dataset 2: Dataset 2 is the comparison of Pre- and Post-autoclaved medium pH measurement (data column A and B, respectively). Dataset 3: Dataset 3 column A through E are Genotype, Initial pH (pre-adjusted medium pH), Medium Type (mDCR refers to a modified version of Douglas-fir cotyledon revised medium, and mDCR+MES refers to mDCR medium with addition of 2-(N-morpholino)ethanesulfonic acid), pH Measurement (medium pH changes according to treatments), and Incubation Time (days). Dataset 4: Dataset 4 consists of individual bud weight changes prior to and post treatments according to each genotype. Column A through G are Genotype, Initial pH (pre-adjusted medium pH), Medium Type (mDCR refers to a modified version of Douglas-fir cotyledon revised medium, and mDCR+MES refers to mDCR medium with addition of 2-(N-morpholino)ethanesulfonic acid), Initial Bud Weight (mg), Final Bud Weight (mg), Bud Weight Increment (mg), and Incubation Time (days). [file f1000research-3-6947-s0000.tgz]

Archive with 4 entries (4 files):
- Dataset_2._Pre__and_Post_autoclave_medium_pH.csv
- Dataset_4._Bud_weight_increment_over_incubation_times_for_all_genotypes.csv
- Dataset_3._Medium_pH_changes_over_incubation_times_from_three_genotypes_in_mDCR_and_mDCR_M....csv
- Dataset_1._Media_pH_changes_over_incubation_times_from_mDCR_and_mDCR_MES_media_incubated_u....csv
