# Supplementary material for: Effect of environmental and cultural conditions on medium pH and explant growth performance of Douglas-fir ( Pseudotsuga menziesii) shoot cultures
Source: F1000Res. 2015 May 8;3:298. Originally published 2014 Dec 8. [Version 2] doi: 10.12688/f1000research.5919.2 (PMC4617322; doi:10.12688/f1000research.5919.2)
Supplement: Media pH and explant weight changes over incubation times for Douglas fir (Pseudotsuga menziesii) shoot cultures grown on different media — Dataset 1: Data column A through E are Conditions (incubation conditions as in Light or dark at 25C), Medium Type (mDCR refers to a modified version of Douglas-fir cotyledon revised medium, and mDCR+MES refers to mDCR medium with addition of 2-(N-morpholino)ethanesulfonic acid), Initial pH (pre-adjusted levels of medium pH), Incubation Time (days), and pH Measurement (post-treatment medium pH measurement). Dataset 2: Dataset 2 is the comparison of Pre- and Post-autoclaved medium pH measurement (data column A and B, respectively). Dataset 3: Dataset 3 column A through E are Genotype, Initial pH (pre-adjusted medium pH), Medium Type (mDCR refers to a modified version of Douglas-fir cotyledon revised medium, and mDCR+MES refers to mDCR medium with addition of 2-(N-morpholino)ethanesulfonic acid), pH Measurement (medium pH changes according to treatments), and Incubation Time (days). Dataset 4: Dataset 4 consists of individual bud weight changes prior to and post treatments according to each genotype. Column A through G are Genotype, Initial pH (pre-adjusted medium pH), Medium Type (mDCR refers to a modified version of Douglas-fir cotyledon revised medium, and mDCR+MES refers to mDCR medium with addition of 2-(N-morpholino)ethanesulfonic acid), Initial Bud Weight (mg), Final Bud Weight (mg), Bud Weight Increment (mg), and Incubation Time (days). [file f1000research-3-6947-s0000.tgz › Dataset_2._Pre__and_Post_autoclave_medium_pH.csv]

Pre-autoclave adjusted medium pH	Post-autoclave medium pH measurement
3.6	4.44
3.6	4.4
3.6	4.4
3.6	4.39
3.6	4.4
3.6	4.42
3.6	4.44
3.6	4.45
3.6	4.46
3.6	4.45
5.1	5.62
5.1	5.71
5.1	5.72
5.1	5.73
5.1	5.73
5.1	5.6
5.1	5.65
5.1	5.67
5.1	5.67
5.1	5.67
5.7	5.84
5.7	5.89
5.7	5.89
5.7	5.9
5.7	5.89
5.7	5.83
5.7	5.86
5.7	5.87
5.7	5.87
5.7	5.87
6.3	6.16
6.3	6.17
6.3	6.16
6.3	6.17
6.3	6.2
6.3	6.19
6.3	6.22
6.3	6.22
6.3	6.2
6.3	6.21
7.8	7.19
7.8	7.24
7.8	7.25
7.8	7.25
7.8	7.24
7.8	6.95
7.8	7.08
7.8	7.03
7.8	7.08
7.8	7.05
3.6	4.37
3.6	4.36
3.6	4.35
3.6	4.35
3.6	4.35
5.1	5.32
5.1	5.32
5.1	5.32
5.1	5.32
5.1	5.32
5.7	5.82
5.7	5.81
5.7	5.81
5.7	5.81
5.7	5.81
6.3	6.36
6.3	6.36
6.3	6.35
6.3	6.35
6.3	6.35
7.8	7.22
7.8	7.21
7.8	7.22
7.8	7.21
7.8	7.21
