# Supplementary material for: Effect of environmental and cultural conditions on medium pH and explant growth performance of Douglas-fir ( Pseudotsuga menziesii) shoot cultures
Source: F1000Res. 2015 May 8;3:298. Originally published 2014 Dec 8. [Version 2] doi: 10.12688/f1000research.5919.2 (PMC4617322; doi:10.12688/f1000research.5919.2)
Supplement: Media pH and explant weight changes over incubation times for Douglas fir (Pseudotsuga menziesii) shoot cultures grown on different media — Dataset 1: Data column A through E are Conditions (incubation conditions as in Light or dark at 25C), Medium Type (mDCR refers to a modified version of Douglas-fir cotyledon revised medium, and mDCR+MES refers to mDCR medium with addition of 2-(N-morpholino)ethanesulfonic acid), Initial pH (pre-adjusted levels of medium pH), Incubation Time (days), and pH Measurement (post-treatment medium pH measurement). Dataset 2: Dataset 2 is the comparison of Pre- and Post-autoclaved medium pH measurement (data column A and B, respectively). Dataset 3: Dataset 3 column A through E are Genotype, Initial pH (pre-adjusted medium pH), Medium Type (mDCR refers to a modified version of Douglas-fir cotyledon revised medium, and mDCR+MES refers to mDCR medium with addition of 2-(N-morpholino)ethanesulfonic acid), pH Measurement (medium pH changes according to treatments), and Incubation Time (days). Dataset 4: Dataset 4 consists of individual bud weight changes prior to and post treatments according to each genotype. Column A through G are Genotype, Initial pH (pre-adjusted medium pH), Medium Type (mDCR refers to a modified version of Douglas-fir cotyledon revised medium, and mDCR+MES refers to mDCR medium with addition of 2-(N-morpholino)ethanesulfonic acid), Initial Bud Weight (mg), Final Bud Weight (mg), Bud Weight Increment (mg), and Incubation Time (days). [file f1000research-3-6947-s0000.tgz › Dataset_4._Bud_weight_increment_over_incubation_times_for_all_genotypes.csv]

Genotype	Inital pH	Medium Type	Initial Bud Weight (mg)	Final Bud Weight (mg)	Bud Weight Increment (mg)	Incubation Time (days)
PS-2	3.6	mDCR	2.488	-3.9	0	3
PS-2	3.6	mDCR	1.808	3.2	1.39	1
PS-2	3.6	mDCR	1.72	4.28	2.56	1
PS-2	3.6	mDCR	1.964	4.7	2.74	1
PS-2	3.6	mDCR	2.464	5.28	2.82	3
PS-2	3.6	mDCR	2.66	6.14	3.48	5
PS-2	3.6	mDCR	2.364	5.86	3.5	5
PS-2	3.6	mDCR	2.38	6.28	3.9	5
PS-2	3.6	mDCR	1.956	8.5	6.54	7
PS-2	3.6	mDCR	1.796	8.7	6.9	7
PS-2	3.6	mDCR	1.972	15.26	13.29	14
PS-2	3.6	mDCR	2.696	17.24	14.54	3
PS-2	3.6	mDCR	1.908	16.48	14.57	14
PS-2	3.6	mDCR	3.656	21.42	17.76	7
PS-2	3.6	mDCR	1.624	20.48	18.86	14
PS-2	3.6	mDCR	1.412	34.48	33.07	21
PS-2	3.6	mDCR	2.56	37.18	34.62	21
PS-2	3.6	mDCR	2.592	42.98	40.39	21
PS-2	3.6	mDCR	1.46	42.2	40.74	28
PS-2	3.6	mDCR	1.656	45.64	43.98	28
PS-2	3.6	mDCR	1.08	47.34	46.26	28
PS-2	3.6	mDCR	1.792	50.8	49.01	28
PS-2	3.6	mDCR	1.54	61.72	60.18	21
PS-2	3.6	mDCR	1.88	83.8	81.92	28
PS-2	3.6	mDCR	1.64	106.38	104.74	35
PS-2	3.6	mDCR	2.86	137.06	134.2	35
PS-2	5.1	mDCR	2.488	-26.52	0	3
PS-2	5.1	mDCR	1.964	4.02	2.06	1
PS-2	5.1	mDCR	1.72	4.62	2.9	1
PS-2	5.1	mDCR	2.464	5.72	3.26	3
PS-2	5.1	mDCR	1.808	5.24	3.43	1
PS-2	5.1	mDCR	2.364	5.8	3.44	5
PS-2	5.1	mDCR	2.66	7.02	4.36	5
PS-2	5.1	mDCR	2.38	6.76	4.38	5
PS-2	5.1	mDCR	1.796	8.4	6.6	7
PS-2	5.1	mDCR	1.956	8.88	6.92	7
PS-2	5.1	mDCR	3.656	15.04	11.38	7
PS-2	5.1	mDCR	1.972	15.38	13.41	14
PS-2	5.1	mDCR	1.908	17.06	15.15	14
PS-2	5.1	mDCR	1.624	18.84	17.22	14
PS-2	5.1	mDCR	1.412	32.78	31.37	21
PS-2	5.1	mDCR	2.696	37.02	34.32	3
PS-2	5.1	mDCR	1.532	36.8	35.27	21
PS-2	5.1	mDCR	1.08	41.06	39.98	28
PS-2	5.1	mDCR	2.56	49.12	46.56	21
PS-2	5.1	mDCR	1.46	54.82	53.36	28
PS-2	5.1	mDCR	1.54	54.9	53.36	28
PS-2	5.1	mDCR	1.792	62.58	60.79	28
PS-2	5.1	mDCR	1.656	62.66	61	28
PS-2	5.1	mDCR	3.456	82	78.54	28
PS-2	5.1	mDCR	1.64	81.58	79.94	35
PS-2	5.7	mDCR	2.488	-35.7	0	3
PS-2	5.7	mDCR	1.72	3.54	1.82	1
PS-2	5.7	mDCR	1.808	3.74	1.93	1
PS-2	5.7	mDCR	1.964	4.4	2.44	1
PS-2	5.7	mDCR	2.38	6.56	4.18	5
PS-2	5.7	mDCR	2.66	7.16	4.5	5
PS-2	5.7	mDCR	1.796	7.66	5.86	7
PS-2	5.7	mDCR	2.364	9.22	6.86	5
PS-2	5.7	mDCR	3.656	12.08	8.42	7
PS-2	5.7	mDCR	1.956	11.1	9.14	7
PS-2	5.7	mDCR	2.464	11.78	9.32	3
PS-2	5.7	mDCR	1.908	15.18	13.27	14
PS-2	5.7	mDCR	1.624	14.98	13.36	14
PS-2	5.7	mDCR	1.972	16.26	14.29	14
PS-2	5.7	mDCR	1.412	31.1	29.69	21
PS-2	5.7	mDCR	1.532	32.66	31.13	21
PS-2	5.7	mDCR	1.08	37.64	36.56	28
PS-2	5.7	mDCR	2.696	49.06	46.36	3
PS-2	5.7	mDCR	2.56	55.2	52.64	21
PS-2	5.7	mDCR	1.792	57	55.21	28
PS-2	5.7	mDCR	1.54	59.76	58.22	28
PS-2	5.7	mDCR	1.656	62.74	61.08	28
PS-2	5.7	mDCR	1.46	64.7	63.24	28
PS-2	5.7	mDCR	1.88	65.32	63.44	28
PS-2	5.7	mDCR	2.86	133.62	130.76	35
PS-2	6.3	mDCR	2.488	-8.12	0	3
PS-2	6.3	mDCR	1.964	4.14	2.18	1
PS-2	6.3	mDCR	1.72	3.94	2.22	1
PS-2	6.3	mDCR	1.808	4.24	2.43	1
PS-2	6.3	mDCR	2.464	7.12	4.66	3
PS-2	6.3	mDCR	2.364	7.04	4.68	5
PS-2	6.3	mDCR	2.38	7.36	4.98	5
PS-2	6.3	mDCR	1.796	7.08	5.28	7
PS-2	6.3	mDCR	2.66	8.66	6	5
PS-2	6.3	mDCR	1.956	9.94	7.98	7
PS-2	6.3	mDCR	1.616	10.56	8.94	14
PS-2	6.3	mDCR	1.624	13.52	11.9	14
PS-2	6.3	mDCR	3.656	17.3	13.64	7
PS-2	6.3	mDCR	1.908	19.14	17.23	14
PS-2	6.3	mDCR	2.696	20.76	18.06	3
PS-2	6.3	mDCR	1.412	23.04	21.63	21
PS-2	6.3	mDCR	1.532	32	30.47	21
PS-2	6.3	mDCR	1.08	39.7	38.62	28
PS-2	6.3	mDCR	2.56	51.2	48.64	21
PS-2	6.3	mDCR	1.46	56.12	54.66	28
PS-2	6.3	mDCR	1.656	63.38	61.72	28
PS-2	6.3	mDCR	1.792	73.4	71.61	28
PS-2	6.3	mDCR	1.88	79.14	77.26	28
PS-2	6.3	mDCR	1.54	80.38	78.84	28
PS-2	6.3	mDCR	1.64	88.22	86.58	35
PS-2	6.3	mDCR	3.456	127.98	124.52	35
PS-2	7.8	mDCR	2.696	-3.12	0	3
PS-2	7.8	mDCR	1.72	3.72	2	1
PS-2	7.8	mDCR	1.964	4.24	2.28	1
PS-2	7.8	mDCR	1.808	4.54	2.73	1
PS-2	7.8	mDCR	2.66	6.8	4.14	5
PS-2	7.8	mDCR	2.38	6.78	4.4	5
PS-2	7.8	mDCR	2.464	6.96	4.5	3
PS-2	7.8	mDCR	2.364	7.42	5.06	5
PS-2	7.8	mDCR	1.796	8.74	6.94	7
PS-2	7.8	mDCR	1.956	9.2	7.24	7
PS-2	7.8	mDCR	1.08	10.3	9.22	28
PS-2	7.8	mDCR	1.624	12.82	11.2	14
PS-2	7.8	mDCR	3.656	15.22	11.56	7
PS-2	7.8	mDCR	1.616	13.54	11.92	14
PS-2	7.8	mDCR	2.488	15.4	12.91	3
PS-2	7.8	mDCR	1.908	16.56	14.65	14
PS-2	7.8	mDCR	1.532	25.6	24.07	21
PS-2	7.8	mDCR	1.412	27.58	26.17	21
PS-2	7.8	mDCR	2.56	32.2	29.64	21
PS-2	7.8	mDCR	1.54	40.14	38.6	28
PS-2	7.8	mDCR	1.46	41.32	39.86	28
PS-2	7.8	mDCR	1.88	43.68	41.8	28
PS-2	7.8	mDCR	3.456	61.06	57.6	28
PS-2	7.8	mDCR	1.792	61.68	59.89	28
HF205	3.6	mDCR	5.996	4.1	0	3
HF205	3.6	mDCR	1.692	3.36	1.67	1
HF205	3.6	mDCR	1.476	3.28	1.8	1
HF205	3.6	mDCR	2	4.34	2.34	3
HF205	3.6	mDCR	2.016	4.8	2.78	3
HF205	3.6	mDCR	1.804	5.02	3.22	1
HF205	3.6	mDCR	1.416	7.06	5.64	14
HF205	3.6	mDCR	1.668	7.8	6.13	5
HF205	3.6	mDCR	1.628	7.88	6.25	7
HF205	3.6	mDCR	1.76	9.88	8.12	7
HF205	3.6	mDCR	1.644	10.12	8.48	7
HF205	3.6	mDCR	1.716	14.3	12.58	14
HF205	3.6	mDCR	3.052	16.06	13.01	5
HF205	3.6	mDCR	2.156	18.64	16.48	21
HF205	3.6	mDCR	2.52	22.3	19.78	5
HF205	3.6	mDCR	3.304	26.52	23.22	14
HF205	3.6	mDCR	1.824	28.56	26.74	21
HF205	3.6	mDCR	1.52	28.5	26.98	28
HF205	3.6	mDCR	2.284	31.24	28.96	21
HF205	3.6	mDCR	1.52	35.34	33.82	35
HF205	3.6	mDCR	1.52	36.4	34.88	35
HF205	3.6	mDCR	1.52	36.48	34.96	28
HF205	5.1	mDCR	5.996	4.86	0	3
HF205	5.1	mDCR	2	2.96	0.96	3
HF205	5.1	mDCR	1.692	3.14	1.45	1
HF205	5.1	mDCR	1.804	3.26	1.46	1
HF205	5.1	mDCR	1.476	3.2	1.72	1
HF205	5.1	mDCR	1.668	6.94	5.27	5
HF205	5.1	mDCR	2.52	8.28	5.76	5
HF205	5.1	mDCR	2.156	8.04	5.88	21
HF205	5.1	mDCR	1.416	7.36	5.94	14
HF205	5.1	mDCR	1.76	7.84	6.08	7
HF205	5.1	mDCR	1.628	8.94	7.31	7
HF205	5.1	mDCR	1.644	11.48	9.84	7
HF205	5.1	mDCR	3.052	14.8	11.75	5
HF205	5.1	mDCR	1.716	14.68	12.96	14
HF205	5.1	mDCR	2.016	21.62	19.6	3
HF205	5.1	mDCR	1.52	23.84	22.32	35
HF205	5.1	mDCR	2.284	27.7	25.42	21
HF205	5.1	mDCR	1.824	29.24	27.42	21
HF205	5.1	mDCR	1.52	33.86	32.34	28
HF205	5.1	mDCR	1.52	34.64	33.12	28
HF205	5.1	mDCR	3.304	39.24	35.94	14
HF205	5.1	mDCR	1.52	42.36	40.84	35
HF205	5.7	mDCR	5.996	6.18	0.18	3
HF205	5.7	mDCR	2.016	3.48	1.46	3
HF205	5.7	mDCR	1.476	3.08	1.6	1
HF205	5.7	mDCR	1.804	3.56	1.76	1
HF205	5.7	mDCR	1.692	4.48	2.79	1
HF205	5.7	mDCR	2	5.96	3.96	3
HF205	5.7	mDCR	1.644	5.96	4.32	7
HF205	5.7	mDCR	1.628	6.06	4.43	7
HF205	5.7	mDCR	1.668	6.14	4.47	5
HF205	5.7	mDCR	1.416	6.66	5.24	14
HF205	5.7	mDCR	1.716	9.96	8.24	14
HF205	5.7	mDCR	3.052	11.54	8.49	5
HF205	5.7	mDCR	1.76	10.9	9.14	7
HF205	5.7	mDCR	2.52	13.66	11.14	5
HF205	5.7	mDCR	2.156	19.74	17.58	21
HF205	5.7	mDCR	3.304	27.86	24.56	14
HF205	5.7	mDCR	2.284	29.18	26.9	21
HF205	5.7	mDCR	1.52	31.62	30.1	35
HF205	5.7	mDCR	1.52	32.64	31.12	28
HF205	5.7	mDCR	1.52	34.8	33.28	35
HF205	5.7	mDCR	1.824	36.16	34.34	21
HF205	5.7	mDCR	1.52	40.76	39.24	28
HF205	6.3	mDCR	5.996	3.94	0	3
HF205	6.3	mDCR	1.476	2.86	1.38	1
HF205	6.3	mDCR	1.804	3.48	1.68	1
HF205	6.3	mDCR	1.692	3.72	2.03	1
HF205	6.3	mDCR	2.016	4.6	2.58	3
HF205	6.3	mDCR	2	5.72	3.72	3
HF205	6.3	mDCR	3.052	8.16	5.11	5
HF205	6.3	mDCR	1.644	7	5.36	7
HF205	6.3	mDCR	1.628	7.02	5.39	7
HF205	6.3	mDCR	1.416	6.96	5.54	14
HF205	6.3	mDCR	1.668	7.28	5.61	5
HF205	6.3	mDCR	2.52	9.5	6.98	5
HF205	6.3	mDCR	1.76	9.08	7.32	7
HF205	6.3	mDCR	2.156	10.44	8.28	21
HF205	6.3	mDCR	1.716	11.92	10.2	14
HF205	6.3	mDCR	1.52	27.06	25.54	35
HF205	6.3	mDCR	1.52	27.98	26.46	28
HF205	6.3	mDCR	1.52	31.16	29.64	35
HF205	6.3	mDCR	2.284	32.84	30.56	21
HF205	6.3	mDCR	1.52	32.38	30.86	28
HF205	6.3	mDCR	1.824	34.54	32.72	21
HF205	6.3	mDCR	3.304	37.7	34.4	14
HF205	7.8	mDCR	5.996	5.62	0	3
HF205	7.8	mDCR	1.692	2.6	0.91	1
HF205	7.8	mDCR	1.476	2.66	1.18	1
HF205	7.8	mDCR	1.804	3.24	1.44	1
HF205	7.8	mDCR	2	3.98	1.98	3
HF205	7.8	mDCR	2.016	5.08	3.06	3
HF205	7.8	mDCR	1.416	5.12	3.7	14
HF205	7.8	mDCR	1.716	5.72	4	14
HF205	7.8	mDCR	1.644	7.14	5.5	7
HF205	7.8	mDCR	2.52	8.16	5.64	5
HF205	7.8	mDCR	1.628	7.4	5.77	7
HF205	7.8	mDCR	1.76	7.94	6.18	7
HF205	7.8	mDCR	3.052	9.72	6.67	5
HF205	7.8	mDCR	1.668	8.7	7.03	5
HF205	7.8	mDCR	2.156	11.56	9.4	21
HF205	7.8	mDCR	2.284	14.78	12.5	21
HF205	7.8	mDCR	1.52	23.06	21.54	35
HF205	7.8	mDCR	1.824	26.4	24.58	21
HF205	7.8	mDCR	3.304	30.32	27.02	14
HF205	7.8	mDCR	1.52	29.52	28	35
HF205	7.8	mDCR	1.52	31.44	29.92	28
HF205	7.8	mDCR	1.52	43.68	42.16	28
HF210	3.6	mDCR	2.84	5.4	2.56	1
HF210	3.6	mDCR	2.884	5.5	2.62	3
HF210	3.6	mDCR	3.18	5.82	2.64	1
HF210	3.6	mDCR	3.428	6.18	2.75	1
HF210	3.6	mDCR	3.084	8.56	5.48	5
HF210	3.6	mDCR	3.568	11.08	7.51	3
HF210	3.6	mDCR	2.816	11.2	8.38	5
HF210	3.6	mDCR	3.112	11.6	8.49	7
HF210	3.6	mDCR	3.672	15.66	11.99	7
HF210	3.6	mDCR	3.2	15.54	12.34	7
HF210	3.6	mDCR	3.656	17.6	13.94	5
HF210	3.6	mDCR	3.268	23.56	20.29	3
HF210	3.6	mDCR	2.292	40.6	38.31	21
HF210	3.6	mDCR	2.476	43.42	40.94	21
HF210	3.6	mDCR	2.796	46.18	43.38	21
HF210	3.6	mDCR	2	46.34	44.34	42
HF210	3.6	mDCR	1.972	50.66	48.69	35
HF210	3.6	mDCR	2.352	53	50.65	35
HF210	3.6	mDCR	2.608	55.98	53.37	42
HF210	3.6	mDCR	2.364	67.58	65.22	42
HF210	3.6	mDCR	3.292	69.1	65.81	28
HF210	3.6	mDCR	2.636	71.2	68.56	28
HF210	3.6	mDCR	4.012	80.24	76.23	35
HF210	3.6	mDCR	2.876	91.56	88.68	28
HF210	5.1	mDCR	3.428	5.62	2.19	1
HF210	5.1	mDCR	2.84	5.34	2.5	1
HF210	5.1	mDCR	3.18	5.7	2.52	1
HF210	5.1	mDCR	3.268	6.36	3.09	3
HF210	5.1	mDCR	3.568	7.08	3.51	3
HF210	5.1	mDCR	3.084	6.76	3.68	5
HF210	5.1	mDCR	2.884	7.7	4.82	3
HF210	5.1	mDCR	2.816	8.02	5.2	5
HF210	5.1	mDCR	3.2	10.2	7	7
HF210	5.1	mDCR	3.112	11.48	8.37	7
HF210	5.1	mDCR	3.656	13.06	9.4	5
HF210	5.1	mDCR	3.672	13.42	9.75	7
HF210	5.1	mDCR	2.476	42.04	39.56	21
HF210	5.1	mDCR	2.292	43.56	41.27	21
HF210	5.1	mDCR	1.972	46.78	44.81	35
HF210	5.1	mDCR	2	48.1	46.1	42
HF210	5.1	mDCR	2.796	50.34	47.54	21
HF210	5.1	mDCR	2.364	55.64	53.28	42
HF210	5.1	mDCR	2.636	57.68	55.04	28
HF210	5.1	mDCR	4.012	66.24	62.23	35
HF210	5.1	mDCR	2.608	67.9	65.29	42
HF210	5.1	mDCR	2.876	68.64	65.76	28
HF210	5.1	mDCR	2.352	75.1	72.75	35
HF210	5.1	mDCR	3.292	95.58	92.29	28
HF210	5.7	mDCR	2.84	5.98	3.14	1
HF210	5.7	mDCR	3.18	6.76	3.58	1
HF210	5.7	mDCR	3.268	7.58	4.31	3
HF210	5.7	mDCR	3.428	8.12	4.69	1
HF210	5.7	mDCR	3.568	8.26	4.69	3
HF210	5.7	mDCR	3.084	7.78	4.7	5
HF210	5.7	mDCR	2.884	8.16	5.28	3
HF210	5.7	mDCR	2.816	8.86	6.04	5
HF210	5.7	mDCR	3.2	9.94	6.74	7
HF210	5.7	mDCR	3.656	10.58	6.92	5
HF210	5.7	mDCR	3.672	11.12	7.45	7
HF210	5.7	mDCR	3.112	12.12	9.01	7
HF210	5.7	mDCR	2.796	37.78	34.98	21
HF210	5.7	mDCR	2.292	46.22	43.93	21
HF210	5.7	mDCR	1.972	48.48	46.51	35
HF210	5.7	mDCR	4.012	55.86	51.85	35
HF210	5.7	mDCR	2.476	55.08	52.6	21
HF210	5.7	mDCR	2.608	55.28	52.67	42
HF210	5.7	mDCR	2	55.04	53.04	42
HF210	5.7	mDCR	2.364	62.74	60.38	42
HF210	5.7	mDCR	2.352	65.04	62.69	35
HF210	5.7	mDCR	2.636	77.42	74.78	28
HF210	5.7	mDCR	2.876	90.06	87.18	28
HF210	5.7	mDCR	3.292	90.84	87.55	28
HF210	6.3	mDCR	3.18	5.46	2.28	1
HF210	6.3	mDCR	2.84	5.82	2.98	1
HF210	6.3	mDCR	3.428	6.7	3.27	1
HF210	6.3	mDCR	2.884	6.2	3.32	3
HF210	6.3	mDCR	3.568	7.12	3.55	3
HF210	6.3	mDCR	3.084	6.82	3.74	5
HF210	6.3	mDCR	3.268	8.08	4.81	3
HF210	6.3	mDCR	3.2	9.14	5.94	7
HF210	6.3	mDCR	2.816	9.72	6.9	5
HF210	6.3	mDCR	3.112	10.12	7.01	7
HF210	6.3	mDCR	3.656	11.24	7.58	5
HF210	6.3	mDCR	3.672	12.96	9.29	7
HF210	6.3	mDCR	2.476	38.36	35.88	21
HF210	6.3	mDCR	2.352	43.18	40.83	35
HF210	6.3	mDCR	2.292	45.42	43.13	21
HF210	6.3	mDCR	2	45.2	43.2	42
HF210	6.3	mDCR	2.608	47.32	44.71	42
HF210	6.3	mDCR	2.796	48.78	45.98	21
HF210	6.3	mDCR	1.972	48.32	46.35	35
HF210	6.3	mDCR	4.012	63.64	59.63	35
HF210	6.3	mDCR	2.364	62.94	60.58	42
HF210	6.3	mDCR	2.636	77.26	74.62	28
HF210	6.3	mDCR	3.292	84.86	81.57	28
HF210	6.3	mDCR	2.876	85.58	82.7	28
HF210	7.8	mDCR	2.84	4.92	2.08	1
HF210	7.8	mDCR	3.18	6.18	3	1
HF210	7.8	mDCR	3.428	6.54	3.11	1
HF210	7.8	mDCR	2.884	6.5	3.62	3
HF210	7.8	mDCR	3.268	7.8	4.53	3
HF210	7.8	mDCR	3.656	8.22	4.56	5
HF210	7.8	mDCR	3.084	8.34	5.26	5
HF210	7.8	mDCR	3.112	8.66	5.55	7
HF210	7.8	mDCR	3.568	9.28	5.71	3
HF210	7.8	mDCR	2.816	8.88	6.06	5
HF210	7.8	mDCR	3.2	12.22	9.02	7
HF210	7.8	mDCR	3.672	13.74	10.07	7
HF210	7.8	mDCR	2.292	24.62	22.33	21
HF210	7.8	mDCR	2.364	43.44	41.08	42
HF210	7.8	mDCR	2.476	44.1	41.62	21
HF210	7.8	mDCR	2.796	50.8	48	28
HF210	7.8	mDCR	1.972	50.84	48.87	35
HF210	7.8	mDCR	2	52.62	50.62	42
HF210	7.8	mDCR	2.352	54.86	52.51	35
HF210	7.8	mDCR	4.012	58.36	54.35	35
HF210	7.8	mDCR	2.636	61.58	58.94	28
HF210	7.8	mDCR	2.608	74.12	71.51	42
HF210	7.8	mDCR	3.292	94.1	90.81	28
PS-2	3.6	mDCR+MES	2.068	4.68	2.612	3
PS-2	3.6	mDCR+MES	2.02	4.94	2.92	3
PS-2	3.6	mDCR+MES	2.348	6.82	4.472	3
PS-2	5.1	mDCR+MES	2.068	3.88	1.812	3
PS-2	5.1	mDCR+MES	2.02	4.18	2.16	3
PS-2	5.1	mDCR+MES	2.348	4.74	2.392	3
PS-2	5.7	mDCR+MES	2.068	4.8	2.732	3
PS-2	5.7	mDCR+MES	2.02	4.36	2.34	3
PS-2	5.7	mDCR+MES	2.348	6.02	3.672	3
PS-2	6.3	mDCR+MES	2.068	5.3	3.232	3
PS-2	6.3	mDCR+MES	2.02	3.96	1.94	3
PS-2	6.3	mDCR+MES	2.348	5.06	2.712	3
PS-2	7.8	mDCR+MES	2.068	5.28	3.212	3
PS-2	7.8	mDCR+MES	2.02	4.6	2.58	3
PS-2	7.8	mDCR+MES	2.348	5.94	3.592	3
PS-2	3.6	mDCR+MES	3.616	9.6	5.984	5
PS-2	3.6	mDCR+MES	4.212	10.14	5.928	5
PS-2	3.6	mDCR+MES	2.576	5.58	3.004	5
PS-2	5.1	mDCR+MES	3.616	15.96	12.344	5
PS-2	5.1	mDCR+MES	4.212	14.66	10.448	5
PS-2	5.1	mDCR+MES	2.576	7.7	5.124	5
PS-2	5.7	mDCR+MES	3.616	9.04	5.424	5
PS-2	5.7	mDCR+MES	4.212	12.68	8.468	5
PS-2	5.7	mDCR+MES	2.576	6.86	4.284	5
PS-2	6.3	mDCR+MES	3.616	10.22	6.604	5
PS-2	6.3	mDCR+MES	4.212	11.76	7.548	5
PS-2	6.3	mDCR+MES	2.576	4.94	2.364	5
PS-2	7.8	mDCR+MES	3.616	11.44	7.824	5
PS-2	7.8	mDCR+MES	4.212	9.68	5.468	5
PS-2	7.8	mDCR+MES	2.576	5.34	2.764	5
PS-2	3.6	mDCR+MES	2.864	7.92	5.056	7
PS-2	3.6	mDCR+MES	1.868	5.16	3.292	7
PS-2	3.6	mDCR+MES	2.224	6.42	4.196	7
PS-2	5.1	mDCR+MES	1.868	6.52	4.652	7
PS-2	5.1	mDCR+MES	2.224	6.12	3.896	7
PS-2	5.1	mDCR+MES	1.716	7.32	5.604	7
PS-2	5.7	mDCR+MES	2.864	14.5	11.636	7
PS-2	5.7	mDCR+MES	1.868	5.62	3.752	7
PS-2	5.7	mDCR+MES	2.224	9.46	7.236	7
PS-2	6.3	mDCR+MES	2.864	6.98	4.116	7
PS-2	6.3	mDCR+MES	1.868	4.36	2.492	7
PS-2	6.3	mDCR+MES	2.224	9.48	7.256	7
PS-2	7.8	mDCR+MES	2.864	7.1	4.236	7
PS-2	7.8	mDCR+MES	1.868	3.6	1.732	7
PS-2	7.8	mDCR+MES	2.224	6.42	4.196	7
PS-2	3.6	mDCR+MES	2.412	19.72	17.308	14
PS-2	3.6	mDCR+MES	2.468	14	11.532	14
PS-2	3.6	mDCR+MES	2.544	25.44	22.896	14
PS-2	5.1	mDCR+MES	2.412	24.56	22.148	14
PS-2	5.1	mDCR+MES	2.468	21.06	18.592	14
PS-2	5.1	mDCR+MES	2.544	29.28	26.736	14
PS-2	5.7	mDCR+MES	2.412	19.76	17.348	14
PS-2	5.7	mDCR+MES	2.468	17.24	14.772	14
PS-2	5.7	mDCR+MES	2.544	25.1	22.556	14
PS-2	6.3	mDCR+MES	2.412	23.52	21.108	14
PS-2	6.3	mDCR+MES	2.468	19.84	17.372	14
PS-2	6.3	mDCR+MES	2.544	21.08	18.536	14
PS-2	7.8	mDCR+MES	2.412	16.72	14.308	14
PS-2	7.8	mDCR+MES	2.468	18.8	16.332	14
PS-2	7.8	mDCR+MES	2.544	20.7	18.156	14
PS-2	3.6	mDCR+MES	2.412	105.7	103.288	28
PS-2	5.1	mDCR+MES	2.412	117.02	114.608	28
PS-2	6.3	mDCR+MES	2.412	84.32	81.908	28
PS-2	7.8	mDCR+MES	2.412	81.28	78.868	28
HF205	3.6	mDCR+MES	2.12	6.22	4.1	1
HF205	3.6	mDCR+MES	2.604	4.16	1.56	1
HF205	3.6	mDCR+MES	1.704	3.06	1.36	1
HF205	3.6	mDCR+MES	5.18	4.94	-0.24	1
HF205	3.6	mDCR+MES	4.712	10.84	6.128	1
HF205	3.6	mDCR+MES	3.736	7.1	3.364	1
HF205	5.1	mDCR+MES	2.12	4.22	2.1	1
HF205	5.1	mDCR+MES	2.604	5.86	3.26	1
HF205	5.1	mDCR+MES	1.704	2.32	0.62	1
HF205	5.1	mDCR+MES	5.18	2.66	-2.52	1
HF205	5.1	mDCR+MES	4.712	4.92	0.208	1
HF205	5.1	mDCR+MES	3.736	8.6	4.864	1
HF205	5.7	mDCR+MES	2.12	3.12	1	1
HF205	5.7	mDCR+MES	2.604	4.82	2.22	1
HF205	5.7	mDCR+MES	1.704	3.54	1.84	1
HF205	5.7	mDCR+MES	5.18	9.38	4.2	1
HF205	5.7	mDCR+MES	4.712	6.5	1.788	1
HF205	5.7	mDCR+MES	3.736	5.82	2.084	1
HF205	6.3	mDCR+MES	2.12	3.48	1.36	1
HF205	6.3	mDCR+MES	2.604	5.54	2.94	1
HF205	6.3	mDCR+MES	1.704	3.4	1.7	1
HF205	6.3	mDCR+MES	5.18	10.56	5.38	1
HF205	6.3	mDCR+MES	4.712	4.32	-0.392	1
HF205	6.3	mDCR+MES	3.736	6.952	3.216	1
HF205	7.8	mDCR+MES	2.12	4.5	2.38	1
HF205	7.8	mDCR+MES	2.604	5.78	3.18	1
HF205	7.8	mDCR+MES	1.704	3.84	2.14	1
HF205	7.8	mDCR+MES	5.18	10.64	5.46	1
HF205	7.8	mDCR+MES	4.712	4.64	-0.072	1
HF205	7.8	mDCR+MES	3.736	5.76	2.024	1
HF205	3.6	mDCR+MES	2.76	9.52	6.76	7
HF205	3.6	mDCR+MES	3.06	9.74	6.68	7
HF205	3.6	mDCR+MES	2.272	9.66	7.388	7
HF205	5.1	mDCR+MES	2.76	11.02	8.26	7
HF205	5.1	mDCR+MES	3.06	13.14	10.08	7
HF205	5.1	mDCR+MES	2.272	7.12	4.848	7
HF205	5.7	mDCR+MES	2.76	15.02	12.26	7
HF205	5.7	mDCR+MES	3.06	10.3	7.24	7
HF205	5.7	mDCR+MES	2.272	10.16	7.888	7
HF205	6.3	mDCR+MES	2.76	10.78	8.02	7
HF205	6.3	mDCR+MES	3.06	6.94	3.88	7
HF205	6.3	mDCR+MES	2.272	8	5.728	7
HF205	7.8	mDCR+MES	2.76	5.24	2.48	7
HF205	7.8	mDCR+MES	3.06	4.3	1.24	7
HF205	7.8	mDCR+MES	2.272	7.32	5.048	7
HF205	3.6	mDCR+MES	3.156	37.06	33.904	14
HF205	3.6	mDCR+MES	3.016	29.86	26.844	14
HF205	3.6	mDCR+MES	3.52	35.24	31.72	14
HF205	5.1	mDCR+MES	3.156	21.82	18.664	14
HF205	5.1	mDCR+MES	3.016	18.88	15.864	14
HF205	5.1	mDCR+MES	3.52	33.92	30.4	14
HF205	5.7	mDCR+MES	3.156	16	12.844	14
HF205	5.7	mDCR+MES	3.016	18.26	15.244	14
HF205	5.7	mDCR+MES	3.52	42.94	39.42	14
HF205	6.3	mDCR+MES	3.156	14.36	11.204	14
HF205	6.3	mDCR+MES	3.016	17.54	14.524	14
HF205	6.3	mDCR+MES	3.52	32.92	29.4	14
HF205	7.8	mDCR+MES	3.156	19.88	16.724	14
HF205	7.8	mDCR+MES	3.016	16.52	13.504	14
HF205	7.8	mDCR+MES	3.52	25.08	21.56	14
HF205	3.6	mDCR+MES	3.092	31.88	28.788	21
HF205	5.1	mDCR+MES	3.092	17.24	14.148	21
HF205	5.7	mDCR+MES	3.092	21.24	18.148	21
HF205	6.3	mDCR+MES	3.092	13	9.908	21
HF205	7.8	mDCR+MES	3.092	21.58	18.488	21
HF205	3.6	mDCR+MES	2.368	42.6	40.232	28
HF205	3.6	mDCR+MES	1.332	26.4	25.068	28
HF205	5.1	mDCR+MES	2.368	7.86	5.492	28
HF205	5.1	mDCR+MES	1.332	18.98	17.648	28
HF205	5.7	mDCR+MES	2.368	8.34	5.972	28
HF205	5.7	mDCR+MES	1.332	16.08	14.748	28
HF205	6.3	mDCR+MES	2.368	9.14	6.772	28
HF205	6.3	mDCR+MES	1.332	9.7	8.368	28
HF205	7.8	mDCR+MES	2.368	9.8	7.432	28
HF205	7.8	mDCR+MES	1.332	7.18	5.848	28
HF205	3.6	mDCR+MES	1.768	53.2	51.43	35
HF205	3.6	mDCR+MES	1.856	40.08	38.22	35
HF205	3.6	mDCR+MES	1.724	28.22	26.5	35
HF205	3.6	mDCR+MES	1.508	35.98	34.47	35
HF205	5.1	mDCR+MES	1.768	46.6	44.83	35
HF205	5.1	mDCR+MES	1.856	40.1	38.24	35
HF205	5.1	mDCR+MES	1.724	30.06	28.34	35
HF205	5.1	mDCR+MES	1.508	32.7	31.19	35
HF205	5.7	mDCR+MES	1.768	35.32	33.55	35
HF205	5.7	mDCR+MES	1.856	48.16	46.3	35
HF205	5.7	mDCR+MES	1.724	35.04	33.32	35
HF205	5.7	mDCR+MES	1.508	22.6	21.09	35
HF205	6.3	mDCR+MES	1.768	32.48	30.71	35
HF205	6.3	mDCR+MES	1.856	24.92	23.06	35
HF205	6.3	mDCR+MES	1.724	22.82	21.1	35
HF205	6.3	mDCR+MES	1.508	25.2	23.69	35
HF205	7.8	mDCR+MES	1.768	32.66	30.89	35
HF205	7.8	mDCR+MES	1.856	28.22	26.36	35
HF205	7.8	mDCR+MES	1.724	39.64	37.92	35
HF205	7.8	mDCR+MES	1.508	25.82	24.31	35
HF210	3.6	mDCR+MES	5.024	14.42	9.396	1
HF210	3.6	mDCR+MES	3.384	8.72	5.336	1
HF210	3.6	mDCR+MES	3.504	9.08	5.576	1
HF210	5.1	mDCR+MES	5.024	10.92	5.896	1
HF210	5.1	mDCR+MES	3.384	13.48	10.096	1
HF210	5.1	mDCR+MES	3.504	7.06	3.556	1
HF210	5.7	mDCR+MES	5.024	9.34	4.316	1
HF210	5.7	mDCR+MES	3.384	10.04	6.656	1
HF210	5.7	mDCR+MES	3.504	5.72	2.216	1
HF210	6.3	mDCR+MES	5.024	13.2	8.176	1
HF210	6.3	mDCR+MES	3.384	6.32	2.936	1
HF210	6.3	mDCR+MES	3.504	6.9	3.396	1
HF210	7.8	mDCR+MES	5.024	5.56	0.536	1
HF210	7.8	mDCR+MES	3.384	4.64	1.256	1
HF210	7.8	mDCR+MES	3.504	5.82	2.316	1
HF210	3.6	mDCR+MES	7.24	16.9	9.66	3
HF210	3.6	mDCR+MES	5.496	13.5	8.004	3
HF210	3.6	mDCR+MES	5.116	11.3	6.184	3
HF210	5.1	mDCR+MES	7.24	13.72	6.48	3
HF210	5.1	mDCR+MES	5.496	11.82	6.324	3
HF210	5.1	mDCR+MES	5.116	10.72	5.604	3
HF210	5.7	mDCR+MES	7.24	13.26	6.02	3
HF210	5.7	mDCR+MES	5.496	12.46	6.964	3
HF210	5.7	mDCR+MES	5.116	6.78	1.664	3
HF210	6.3	mDCR+MES	7.24	19.52	12.28	3
HF210	6.3	mDCR+MES	5.496	9.54	4.044	3
HF210	6.3	mDCR+MES	5.116	13.2	8.084	3
HF210	7.8	mDCR+MES	7.24	13	5.76	3
HF210	7.8	mDCR+MES	5.496	10.46	4.964	3
HF210	7.8	mDCR+MES	5.116	10.58	5.464	3
HF210	3.6	mDCR+MES	3.684	11.14	7.456	5
HF210	3.6	mDCR+MES	3.096	12.28	9.184	5
HF210	3.6	mDCR+MES	3.908	8.7	4.792	5
HF210	5.1	mDCR+MES	3.684	11.68	7.996	5
HF210	5.1	mDCR+MES	3.096	9.5	6.404	5
HF210	5.1	mDCR+MES	3.908	11.58	7.672	5
HF210	5.7	mDCR+MES	3.684	7.2	3.516	5
HF210	5.7	mDCR+MES	3.096	9.8	6.704	5
HF210	5.7	mDCR+MES	3.908	9.98	6.072	5
HF210	6.3	mDCR+MES	3.684	7.74	4.056	5
HF210	6.3	mDCR+MES	3.096	11.32	8.224	5
HF210	6.3	mDCR+MES	3.908	9.68	5.772	5
HF210	7.8	mDCR+MES	3.684	10.28	6.596	5
HF210	7.8	mDCR+MES	3.096	8.54	5.444	5
HF210	7.8	mDCR+MES	3.908	8.56	4.652	5
HF210	3.6	mDCR+MES	4.068	13.44	9.372	7
HF210	3.6	mDCR+MES	3.812	17.26	13.448	7
HF210	3.6	mDCR+MES	3.78	10.18	6.4	7
HF210	5.1	mDCR+MES	4.068	13.6	9.532	7
HF210	5.1	mDCR+MES	3.812	11.22	7.408	7
HF210	5.1	mDCR+MES	3.78	12.8	9.02	7
HF210	5.7	mDCR+MES	4.068	15.38	11.312	7
HF210	5.7	mDCR+MES	3.812	10.16	6.348	7
HF210	5.7	mDCR+MES	3.78	10.76	6.98	7
HF210	6.3	mDCR+MES	4.068	7.76	3.692	7
HF210	6.3	mDCR+MES	3.812	6.88	3.068	7
HF210	6.3	mDCR+MES	3.78	7.12	3.34	7
HF210	7.8	mDCR+MES	4.068	8.94	4.872	7
HF210	7.8	mDCR+MES	3.812	9.8	5.988	7
HF210	7.8	mDCR+MES	3.78	9.8	6.02	7
HF210	3.6	mDCR+MES	4.064	22.72	18.656	14
HF210	3.6	mDCR+MES	3.5	19.04	15.54	14
HF210	3.6	mDCR+MES	3.012	14.58	11.568	14
HF210	3.6	mDCR+MES	3.832	23.92	20.088	14
HF210	3.6	mDCR+MES	2.684	18.46	15.776	14
HF210	3.6	mDCR+MES	3.62	26.48	22.86	14
HF210	5.1	mDCR+MES	4.064	24.6	20.536	14
HF210	5.1	mDCR+MES	3.5	24.72	21.22	14
HF210	5.1	mDCR+MES	3.012	23.1	20.088	14
HF210	5.1	mDCR+MES	3.832	26.06	22.228	14
HF210	5.1	mDCR+MES	2.684	30.2	27.516	14
HF210	5.1	mDCR+MES	3.62	25.2	21.58	14
HF210	5.7	mDCR+MES	4.064	28.3	24.236	14
HF210	5.7	mDCR+MES	3.5	24.8	21.3	14
HF210	5.7	mDCR+MES	3.012	16.84	13.828	14
HF210	5.7	mDCR+MES	3.832	26.4	22.568	14
HF210	5.7	mDCR+MES	2.684	28.8	26.116	14
HF210	5.7	mDCR+MES	3.62	24.2	20.58	14
HF210	6.3	mDCR+MES	4.064	29.06	24.996	14
HF210	6.3	mDCR+MES	3.5	26.1	22.6	14
HF210	6.3	mDCR+MES	3.012	25.14	22.128	14
HF210	6.3	mDCR+MES	3.832	32.06	28.228	14
HF210	6.3	mDCR+MES	2.684	26.74	24.056	14
HF210	6.3	mDCR+MES	3.62	23.32	19.7	14
HF210	7.8	mDCR+MES	4.064	30.16	26.096	14
HF210	7.8	mDCR+MES	3.5	15.98	12.48	14
HF210	7.8	mDCR+MES	3.012	18.68	15.668	14
HF210	7.8	mDCR+MES	3.832	17.84	14.008	14
HF210	7.8	mDCR+MES	2.684	24.52	21.836	14
HF210	7.8	mDCR+MES	3.62	27.22	23.6	14
HF210	3.6	mDCR+MES	4.244	43.7	39.456	21
HF210	3.6	mDCR+MES	3.72	24.7	20.98	21
HF210	3.6	mDCR+MES	3.64	39.52	35.88	21
HF210	3.6	mDCR+MES	3.308	27.04	23.732	21
HF210	5.1	mDCR+MES	3.72	50.8	47.08	21
HF210	5.1	mDCR+MES	3.64	37.34	33.7	21
HF210	5.1	mDCR+MES	3.308	56.08	52.772	21
HF210	5.7	mDCR+MES	4.244	45.18	40.936	21
HF210	5.7	mDCR+MES	3.72	36.22	32.5	21
HF210	5.7	mDCR+MES	3.64	35.76	32.12	21
HF210	5.7	mDCR+MES	3.308	26.5	23.192	21
HF210	6.3	mDCR+MES	4.244	57.26	53.016	21
HF210	6.3	mDCR+MES	3.64	40.2	36.56	21
HF210	6.3	mDCR+MES	3.308	29.6	26.292	21
HF210	7.8	mDCR+MES	4.244	31.84	27.596	21
HF210	7.8	mDCR+MES	3.64	30.32	26.68	21
HF210	7.8	mDCR+MES	3.844	33.72	29.876	21
HF210	3.6	mDCR+MES	3.844	67.94	64.096	28
HF210	3.6	mDCR+MES	3.452	43.5	40.048	28
HF210	3.6	mDCR+MES	2.944	74.02	71.076	28
HF210	5.1	mDCR+MES	3.844	48.04	44.196	28
HF210	5.1	mDCR+MES	3.452	47.96	44.508	28
HF210	5.1	mDCR+MES	2.944	50.88	47.936	28
HF210	5.7	mDCR+MES	3.844	57.64	53.796	28
HF210	5.7	mDCR+MES	3.452	48.62	45.168	28
HF210	5.7	mDCR+MES	2.944	44.5	41.556	28
HF210	6.3	mDCR+MES	3.844	40.86	37.016	28
HF210	6.3	mDCR+MES	3.452	38.76	35.308	28
HF210	6.3	mDCR+MES	2.944	47	44.056	28
HF210	7.8	mDCR+MES	3.308	38.06	34.752	28
HF210	7.8	mDCR+MES	3.452	38.14	34.688	28
HF210	7.8	mDCR+MES	2.944	56.94	53.996	28
HF210	3.6	mDCR+MES	3.148	110.54	107.39	35
HF210	3.6	mDCR+MES	2.756	128.02	125.26	35
HF210	3.6	mDCR+MES	2.66	83.54	80.88	35
HF210	3.6	mDCR+MES	3.152	118.3	115.15	35
HF210	3.6	mDCR+MES	2.904	98.88	95.98	35
HF210	5.1	mDCR+MES	3.148	133.68	130.53	35
HF210	5.1	mDCR+MES	2.756	101.26	98.5	35
HF210	5.1	mDCR+MES	2.66	89.38	86.72	35
HF210	5.1	mDCR+MES	2.904	74.62	71.72	35
HF210	5.7	mDCR+MES	3.152	120.24	117.09	35
HF210	5.7	mDCR+MES	2.904	90.84	87.94	35
HF210	5.7	mDCR+MES	3.148	135.08	131.93	35
HF210	5.7	mDCR+MES	2.756	83.98	81.22	35
HF210	6.3	mDCR+MES	3.148	128.94	125.79	35
HF210	6.3	mDCR+MES	2.756	75.96	73.2	35
HF210	6.3	mDCR+MES	2.66	109.58	106.92	35
HF210	6.3	mDCR+MES	3.152	88.04	84.89	35
HF210	6.3	mDCR+MES	2.904	77.1	74.2	35
HF210	7.8	mDCR+MES	3.148	81.14	77.99	35
HF210	7.8	mDCR+MES	2.756	71.02	68.26	35
HF210	7.8	mDCR+MES	2.66	90.62	87.96	35
HF210	7.8	mDCR+MES	3.152	115.2	112.05	35
HF210	7.8	mDCR+MES	2.904	71.44	68.54	35
