# Supplementary material for: Effect of environmental and cultural conditions on medium pH and explant growth performance of Douglas-fir ( Pseudotsuga menziesii) shoot cultures
Source: F1000Res. 2015 May 8;3:298. Originally published 2014 Dec 8. [Version 2] doi: 10.12688/f1000research.5919.2 (PMC4617322; doi:10.12688/f1000research.5919.2)
Supplement: Media pH and explant weight changes over incubation times for Douglas fir (Pseudotsuga menziesii) shoot cultures grown on different media — Dataset 1: Data column A through E are Conditions (incubation conditions as in Light or dark at 25C), Medium Type (mDCR refers to a modified version of Douglas-fir cotyledon revised medium, and mDCR+MES refers to mDCR medium with addition of 2-(N-morpholino)ethanesulfonic acid), Initial pH (pre-adjusted levels of medium pH), Incubation Time (days), and pH Measurement (post-treatment medium pH measurement). Dataset 2: Dataset 2 is the comparison of Pre- and Post-autoclaved medium pH measurement (data column A and B, respectively). Dataset 3: Dataset 3 column A through E are Genotype, Initial pH (pre-adjusted medium pH), Medium Type (mDCR refers to a modified version of Douglas-fir cotyledon revised medium, and mDCR+MES refers to mDCR medium with addition of 2-(N-morpholino)ethanesulfonic acid), pH Measurement (medium pH changes according to treatments), and Incubation Time (days). Dataset 4: Dataset 4 consists of individual bud weight changes prior to and post treatments according to each genotype. Column A through G are Genotype, Initial pH (pre-adjusted medium pH), Medium Type (mDCR refers to a modified version of Douglas-fir cotyledon revised medium, and mDCR+MES refers to mDCR medium with addition of 2-(N-morpholino)ethanesulfonic acid), Initial Bud Weight (mg), Final Bud Weight (mg), Bud Weight Increment (mg), and Incubation Time (days). [file f1000research-3-6947-s0000.tgz › Dataset_3._Medium_pH_changes_over_incubation_times_from_three_genotypes_in_mDCR_and_mDCR_M....csv]

Genotype	Initial pH	Medium Type	pH Measurement	Incubation Time (days)
PS-2	3.6	mDCR	4.71	1
PS-2	3.6	mDCR	4.69	1
PS-2	3.6	mDCR	4.67	1
PS-2	3.6	mDCR	4.7	1
PS-2	3.6	mDCR	4.7	1
PS-2	3.6	mDCR	4.66	7
PS-2	3.6	mDCR	4.66	7
PS-2	3.6	mDCR	4.68	7
PS-2	3.6	mDCR	4.66	7
PS-2	3.6	mDCR	4.7	7
PS-2	3.6	mDCR	6.43	35
PS-2	3.6	mDCR	6.51	35
PS-2	3.6	mDCR	6.41	35
PS-2	3.6	mDCR	6.45	35
PS-2	3.6	mDCR	6.51	35
PS-2	3.6	mDCR	4.57	14
PS-2	3.6	mDCR	4.59	14
PS-2	3.6	mDCR	4.67	14
PS-2	3.6	mDCR	4.66	14
PS-2	3.6	mDCR	4.65	14
PS-2	3.6	mDCR	5.48	28
PS-2	3.6	mDCR	5.57	28
PS-2	3.6	mDCR	5.51	28
PS-2	3.6	mDCR	5.4	28
PS-2	3.6	mDCR	5.43	28
PS-2	3.6	mDCR	4.66	5
PS-2	3.6	mDCR	4.66	5
PS-2	3.6	mDCR	4.66	5
PS-2	3.6	mDCR	4.62	5
PS-2	3.6	mDCR	4.65	5
PS-2	3.6	mDCR	5.23	21
PS-2	3.6	mDCR	5.24	21
PS-2	3.6	mDCR	5.52	21
PS-2	3.6	mDCR	5.42	21
PS-2	3.6	mDCR	5.54	21
PS-2	3.6	mDCR	5.09	3
PS-2	3.6	mDCR	5.09	3
PS-2	3.6	mDCR	5.14	3
PS-2	3.6	mDCR	5.16	3
PS-2	3.6	mDCR	5.13	3
PS-2	3.6	mDCR	4.79	14
PS-2	3.6	mDCR	4.75	14
PS-2	3.6	mDCR	4.75	14
PS-2	3.6	mDCR	4.76	14
PS-2	3.6	mDCR	4.79	14
PS-2	3.6	mDCR	5.86	28
PS-2	3.6	mDCR	5.86	28
PS-2	3.6	mDCR	5.76	28
PS-2	3.6	mDCR	5.74	28
PS-2	3.6	mDCR	5.69	28
PS-2	3.6	mDCR	5.07	5
PS-2	3.6	mDCR	5.07	5
PS-2	3.6	mDCR	5.05	5
PS-2	3.6	mDCR	5.06	5
PS-2	3.6	mDCR	5.06	5
PS-2	3.6	mDCR	5.08	7
PS-2	3.6	mDCR	5.08	7
PS-2	3.6	mDCR	5.1	7
PS-2	3.6	mDCR	5.15	7
PS-2	3.6	mDCR	5.09	7
PS-2	3.6	mDCR	4.54	21
PS-2	3.6	mDCR	4.65	21
PS-2	3.6	mDCR	4.74	21
PS-2	3.6	mDCR	4.78	21
PS-2	3.6	mDCR	4.78	21
PS-2	3.6	mDCR	5.21	3
PS-2	3.6	mDCR	5.2	3
PS-2	3.6	mDCR	5.23	3
PS-2	3.6	mDCR	5.23	3
PS-2	3.6	mDCR	5.2	3
PS-2	3.6	mDCR	5.8	28
PS-2	3.6	mDCR	5.87	28
PS-2	3.6	mDCR	6.13	28
PS-2	3.6	mDCR	6.26	28
PS-2	3.6	mDCR	6.35	28
PS-2	3.6	mDCR	5.15	5
PS-2	3.6	mDCR	5.14	5
PS-2	3.6	mDCR	5.15	5
PS-2	3.6	mDCR	5.15	5
PS-2	3.6	mDCR	5.14	5
PS-2	3.6	mDCR	5.68	1
PS-2	3.6	mDCR	5.7	1
PS-2	3.6	mDCR	5.72	1
PS-2	3.6	mDCR	5.7	1
PS-2	3.6	mDCR	5.64	1
PS-2	3.6	mDCR	6.52	35
PS-2	3.6	mDCR	6.62	35
PS-2	3.6	mDCR	6.44	35
PS-2	3.6	mDCR	6.52	35
PS-2	3.6	mDCR	6.57	35
PS-2	3.6	mDCR	5.39	3
PS-2	3.6	mDCR	5.38	3
PS-2	3.6	mDCR	5.4	3
PS-2	3.6	mDCR	5.37	3
PS-2	3.6	mDCR	5.38	3
PS-2	3.6	mDCR	6.36	28
PS-2	3.6	mDCR	6.25	28
PS-2	3.6	mDCR	6.51	28
PS-2	3.6	mDCR	6.31	28
PS-2	3.6	mDCR	6.27	28
PS-2	3.6	mDCR	5.29	5
PS-2	3.6	mDCR	5.32	5
PS-2	3.6	mDCR	5.29	5
PS-2	3.6	mDCR	5.28	5
PS-2	3.6	mDCR	5.24	5
PS-2	3.6	mDCR	6.06	7
PS-2	3.6	mDCR	6.08	7
PS-2	3.6	mDCR	6.12	7
PS-2	3.6	mDCR	6.06	7
PS-2	3.6	mDCR	6.04	7
PS-2	3.6	mDCR	4.34	21
PS-2	3.6	mDCR	4.62	21
PS-2	3.6	mDCR	4.72	21
PS-2	3.6	mDCR	4.72	21
PS-2	3.6	mDCR	4.71	21
PS-2	3.6	mDCR	6.15	3
PS-2	3.6	mDCR	6.16	3
PS-2	3.6	mDCR	6.17	3
PS-2	3.6	mDCR	6.19	3
PS-2	3.6	mDCR	6.09	3
PS-2	3.6	mDCR	5.59	28
PS-2	3.6	mDCR	5.75	28
PS-2	3.6	mDCR	5.65	28
PS-2	3.6	mDCR	5.62	28
PS-2	3.6	mDCR	5.76	28
PS-2	3.6	mDCR	5.89	14
PS-2	3.6	mDCR	5.86	14
PS-2	3.6	mDCR	5.86	14
PS-2	3.6	mDCR	5.79	14
PS-2	3.6	mDCR	5.88	14
HF205	3.6	mDCR	4.77	1
HF205	3.6	mDCR	4.79	1
HF205	3.6	mDCR	4.79	1
HF205	3.6	mDCR	4.79	1
HF205	3.6	mDCR	4.77	1
HF205	3.6	mDCR	4.83	1
HF205	3.6	mDCR	4.79	1
HF205	3.6	mDCR	4.78	1
HF205	3.6	mDCR	4.8	1
HF205	3.6	mDCR	4.78	1
HF205	3.6	mDCR	4.8	1
HF205	3.6	mDCR	4.77	1
HF205	3.6	mDCR	4.79	1
HF205	3.6	mDCR	4.8	1
HF205	3.6	mDCR	4.77	1
HF205	3.6	mDCR	4.75	3
HF205	3.6	mDCR	4.75	3
HF205	3.6	mDCR	4.76	3
HF205	3.6	mDCR	4.75	3
HF205	3.6	mDCR	4.76	3
HF205	3.6	mDCR	4.77	3
HF205	3.6	mDCR	4.77	3
HF205	3.6	mDCR	4.76	3
HF205	3.6	mDCR	4.76	3
HF205	3.6	mDCR	4.77	3
HF205	3.6	mDCR	4.75	3
HF205	3.6	mDCR	4.73	3
HF205	3.6	mDCR	4.73	3
HF205	3.6	mDCR	4.74	3
HF205	3.6	mDCR	4.73	3
HF205	3.6	mDCR	4.64	5
HF205	3.6	mDCR	4.64	5
HF205	3.6	mDCR	4.63	5
HF205	3.6	mDCR	4.65	5
HF205	3.6	mDCR	4.68	5
HF205	3.6	mDCR	4.69	5
HF205	3.6	mDCR	4.71	5
HF205	3.6	mDCR	4.69	5
HF205	3.6	mDCR	4.69	5
HF205	3.6	mDCR	4.71	5
HF205	3.6	mDCR	4.49	5
HF205	3.6	mDCR	4.51	5
HF205	3.6	mDCR	4.55	5
HF205	3.6	mDCR	4.56	5
HF205	3.6	mDCR	4.59	5
HF205	3.6	mDCR	4.49	7
HF205	3.6	mDCR	4.49	7
HF205	3.6	mDCR	4.52	7
HF205	3.6	mDCR	4.51	7
HF205	3.6	mDCR	4.51	7
HF205	3.6	mDCR	4.53	7
HF205	3.6	mDCR	4.53	7
HF205	3.6	mDCR	4.53	7
HF205	3.6	mDCR	4.51	7
HF205	3.6	mDCR	4.53	7
HF205	3.6	mDCR	4.53	7
HF205	3.6	mDCR	4.53	7
HF205	3.6	mDCR	4.49	7
HF205	3.6	mDCR	4.47	7
HF205	3.6	mDCR	4.5	7
HF205	3.6	mDCR	4.56	14
HF205	3.6	mDCR	4.55	14
HF205	3.6	mDCR	4.54	14
HF205	3.6	mDCR	4.56	14
HF205	3.6	mDCR	4.54	14
HF205	3.6	mDCR	4.26	14
HF205	3.6	mDCR	4.26	14
HF205	3.6	mDCR	4.25	14
HF205	3.6	mDCR	4.28	14
HF205	3.6	mDCR	4.37	14
HF205	3.6	mDCR	4.4	14
HF205	3.6	mDCR	4.39	14
HF205	3.6	mDCR	4.37	14
HF205	3.6	mDCR	4.36	14
HF205	3.6	mDCR	4.37	14
HF205	3.6	mDCR	4.47	21
HF205	3.6	mDCR	4.45	21
HF205	3.6	mDCR	4.5	21
HF205	3.6	mDCR	4.48	21
HF205	3.6	mDCR	4.48	21
HF205	3.6	mDCR	4.72	21
HF205	3.6	mDCR	4.74	21
HF205	3.6	mDCR	4.67	21
HF205	3.6	mDCR	4.64	21
HF205	3.6	mDCR	4.72	21
HF205	3.6	mDCR	4.34	21
HF205	3.6	mDCR	4.35	21
HF205	3.6	mDCR	4.37	21
HF205	3.6	mDCR	4.41	21
HF205	3.6	mDCR	4.4	21
HF205	3.6	mDCR	4.54	28
HF205	3.6	mDCR	4.58	28
HF205	3.6	mDCR	4.54	28
HF205	3.6	mDCR	4.62	28
HF205	3.6	mDCR	4.58	28
HF205	3.6	mDCR	4.3	28
HF205	3.6	mDCR	4.43	28
HF205	3.6	mDCR	4.49	28
HF205	3.6	mDCR	4.42	28
HF205	3.6	mDCR	4.46	28
HF205	3.6	mDCR	4.56	35
HF205	3.6	mDCR	4.56	35
HF205	3.6	mDCR	4.53	35
HF205	3.6	mDCR	4.54	35
HF205	3.6	mDCR	4.58	35
HF205	3.6	mDCR	4.43	35
HF205	3.6	mDCR	4.59	35
HF205	3.6	mDCR	4.66	35
HF205	3.6	mDCR	4.72	35
HF205	3.6	mDCR	4.66	35
HF205	3.6	mDCR	4.43	35
HF205	3.6	mDCR	4.4	35
HF205	3.6	mDCR	4.37	35
HF205	3.6	mDCR	4.35	35
HF205	3.6	mDCR	4.36	35
HF210	3.6	mDCR	4.68	1
HF210	3.6	mDCR	4.68	1
HF210	3.6	mDCR	4.66	1
HF210	3.6	mDCR	4.65	1
HF210	3.6	mDCR	4.72	1
HF210	3.6	mDCR	4.71	1
HF210	3.6	mDCR	4.69	1
HF210	3.6	mDCR	4.69	1
HF210	3.6	mDCR	4.69	1
HF210	3.6	mDCR	4.67	1
HF210	3.6	mDCR	4.66	1
HF210	3.6	mDCR	4.68	1
HF210	3.6	mDCR	4.68	1
HF210	3.6	mDCR	4.66	1
HF210	3.6	mDCR	4.63	3
HF210	3.6	mDCR	4.59	3
HF210	3.6	mDCR	4.61	3
HF210	3.6	mDCR	4.63	3
HF210	3.6	mDCR	4.64	3
HF210	3.6	mDCR	4.62	3
HF210	3.6	mDCR	4.63	3
HF210	3.6	mDCR	4.61	3
HF210	3.6	mDCR	4.62	3
HF210	3.6	mDCR	4.63	3
HF210	3.6	mDCR	4.58	3
HF210	3.6	mDCR	4.55	3
HF210	3.6	mDCR	4.59	3
HF210	3.6	mDCR	4.58	3
HF210	3.6	mDCR	4.6	3
HF210	3.6	mDCR	4.66	5
HF210	3.6	mDCR	4.6	5
HF210	3.6	mDCR	4.68	5
HF210	3.6	mDCR	4.72	5
HF210	3.6	mDCR	4.71	5
HF210	3.6	mDCR	4.63	5
HF210	3.6	mDCR	4.68	5
HF210	3.6	mDCR	4.65	5
HF210	3.6	mDCR	4.63	5
HF210	3.6	mDCR	4.64	5
HF210	3.6	mDCR	4.7	5
HF210	3.6	mDCR	4.65	5
HF210	3.6	mDCR	4.67	5
HF210	3.6	mDCR	4.68	5
HF210	3.6	mDCR	4.69	5
HF210	3.6	mDCR	4.53	7
HF210	3.6	mDCR	4.52	7
HF210	3.6	mDCR	4.43	7
HF210	3.6	mDCR	4.39	7
HF210	3.6	mDCR	4.48	7
HF210	3.6	mDCR	4.59	7
HF210	3.6	mDCR	4.59	7
HF210	3.6	mDCR	4.58	7
HF210	3.6	mDCR	4.58	7
HF210	3.6	mDCR	4.6	7
HF210	3.6	mDCR	4.53	7
HF210	3.6	mDCR	4.55	7
HF210	3.6	mDCR	4.58	7
HF210	3.6	mDCR	4.55	7
HF210	3.6	mDCR	4.55	7
HF210	3.6	mDCR	4.82	14
HF210	3.6	mDCR	4.81	14
HF210	3.6	mDCR	4.78	14
HF210	3.6	mDCR	4.77	14
HF210	3.6	mDCR	4.78	14
HF210	3.6	mDCR	4.59	14
HF210	3.6	mDCR	4.57	14
HF210	3.6	mDCR	4.56	14
HF210	3.6	mDCR	4.56	14
HF210	3.6	mDCR	4.58	14
HF210	3.6	mDCR	4.61	14
HF210	3.6	mDCR	4.63	14
HF210	3.6	mDCR	4.62	14
HF210	3.6	mDCR	4.59	14
HF210	3.6	mDCR	4.61	14
HF210	3.6	mDCR	5.02	21
HF210	3.6	mDCR	4.92	21
HF210	3.6	mDCR	4.92	21
HF210	3.6	mDCR	4.95	21
HF210	3.6	mDCR	4.99	21
HF210	3.6	mDCR	4.69	21
HF210	3.6	mDCR	4.66	21
HF210	3.6	mDCR	4.63	21
HF210	3.6	mDCR	4.66	21
HF210	3.6	mDCR	4.67	21
HF210	3.6	mDCR	4.91	21
HF210	3.6	mDCR	4.9	21
HF210	3.6	mDCR	4.84	21
HF210	3.6	mDCR	4.8	21
HF210	3.6	mDCR	4.87	21
HF210	3.6	mDCR	4.87	28
HF210	3.6	mDCR	4.88	28
HF210	3.6	mDCR	4.85	28
HF210	3.6	mDCR	4.81	28
HF210	3.6	mDCR	4.93	28
HF210	3.6	mDCR	5.32	28
HF210	3.6	mDCR	5.16	28
HF210	3.6	mDCR	5.08	28
HF210	3.6	mDCR	5.15	28
HF210	3.6	mDCR	5.15	28
HF210	3.6	mDCR	4.76	28
HF210	3.6	mDCR	4.87	28
HF210	3.6	mDCR	4.9	28
HF210	3.6	mDCR	4.79	28
HF210	3.6	mDCR	4.76	28
HF210	3.6	mDCR	5.81	35
HF210	3.6	mDCR	6.06	35
HF210	3.6	mDCR	6.09	35
HF210	3.6	mDCR	6.11	35
HF210	3.6	mDCR	6.09	35
HF210	3.6	mDCR	6.6	35
HF210	3.6	mDCR	6.62	35
HF210	3.6	mDCR	6.61	35
HF210	3.6	mDCR	6.65	35
HF210	3.6	mDCR	6.61	35
HF210	3.6	mDCR	6	35
HF210	3.6	mDCR	5.79	35
HF210	3.6	mDCR	5.98	35
HF210	3.6	mDCR	5.79	35
HF210	3.6	mDCR	5.93	35
HF210	3.6	mDCR	6.56	42
HF210	3.6	mDCR	6.58	42
HF210	3.6	mDCR	6.56	42
HF210	3.6	mDCR	6.56	42
HF210	3.6	mDCR	6.54	42
HF210	3.6	mDCR	5.41	42
HF210	3.6	mDCR	5.39	42
HF210	3.6	mDCR	5.42	42
HF210	3.6	mDCR	5.47	42
HF210	3.6	mDCR	5.71	42
HF210	3.6	mDCR	4.93	42
HF210	3.6	mDCR	4.96	42
HF210	3.6	mDCR	5.17	42
HF210	3.6	mDCR	5.16	42
HF210	3.6	mDCR	5.15	42
PS-2	5.1	mDCR	4.88	7
PS-2	5.1	mDCR	4.83	7
PS-2	5.1	mDCR	4.81	7
PS-2	5.1	mDCR	4.78	7
PS-2	5.1	mDCR	4.83	7
PS-2	5.1	mDCR	4.18	21
PS-2	5.1	mDCR	4.44	21
PS-2	5.1	mDCR	4.45	21
PS-2	5.1	mDCR	4.39	21
PS-2	5.1	mDCR	4.48	21
PS-2	5.1	mDCR	4.61	3
PS-2	5.1	mDCR	4.62	3
PS-2	5.1	mDCR	4.61	3
PS-2	5.1	mDCR	4.6	3
PS-2	5.1	mDCR	4.65	3
PS-2	5.1	mDCR	5.04	28
PS-2	5.1	mDCR	5.05	28
PS-2	5.1	mDCR	5.14	28
PS-2	5.1	mDCR	5.02	28
PS-2	5.1	mDCR	4.98	28
PS-2	5.1	mDCR	4.7	5
PS-2	5.1	mDCR	4.7	5
PS-2	5.1	mDCR	4.69	5
PS-2	5.1	mDCR	4.66	5
PS-2	5.1	mDCR	4.72	5
PS-2	5.1	mDCR	5.17	1
PS-2	5.1	mDCR	5.14	1
PS-2	5.1	mDCR	5.09	1
PS-2	5.1	mDCR	5.18	1
PS-2	5.1	mDCR	5.15	1
PS-2	5.1	mDCR	5.04	1
PS-2	5.1	mDCR	5.08	1
PS-2	5.1	mDCR	5.09	1
PS-2	5.1	mDCR	5.07	1
PS-2	5.1	mDCR	5.06	1
PS-2	5.1	mDCR	4.74	14
PS-2	5.1	mDCR	4.74	14
PS-2	5.1	mDCR	4.73	14
PS-2	5.1	mDCR	4.74	14
PS-2	5.1	mDCR	4.74	14
PS-2	5.1	mDCR	6.15	28
PS-2	5.1	mDCR	6.32	28
PS-2	5.1	mDCR	6.36	28
PS-2	5.1	mDCR	6.48	28
PS-2	5.1	mDCR	6.53	28
PS-2	5.1	mDCR	5.07	5
PS-2	5.1	mDCR	5.09	5
PS-2	5.1	mDCR	5.08	5
PS-2	5.1	mDCR	5.09	5
PS-2	5.1	mDCR	5.09	5
PS-2	5.1	mDCR	5.51	1
PS-2	5.1	mDCR	5.53	1
PS-2	5.1	mDCR	5.52	1
PS-2	5.1	mDCR	5.5	1
PS-2	5.1	mDCR	5.46	1
PS-2	5.1	mDCR	5.02	21
PS-2	5.1	mDCR	5.25	21
PS-2	5.1	mDCR	5.63	21
PS-2	5.1	mDCR	5.56	21
PS-2	5.1	mDCR	5.64	21
PS-2	5.1	mDCR	4.93	14
PS-2	5.1	mDCR	4.94	14
PS-2	5.1	mDCR	4.88	14
PS-2	5.1	mDCR	4.91	14
PS-2	5.1	mDCR	4.9	14
PS-2	5.1	mDCR	5.19	28
PS-2	5.1	mDCR	5.25	28
PS-2	5.1	mDCR	5.16	28
PS-2	5.1	mDCR	5.29	28
PS-2	5.1	mDCR	5.22	28
PS-2	5.1	mDCR	4.84	14
PS-2	5.1	mDCR	4.82	14
PS-2	5.1	mDCR	4.81	14
PS-2	5.1	mDCR	4.82	14
PS-2	5.1	mDCR	4.82	14
PS-2	5.1	mDCR	5.21	7
PS-2	5.1	mDCR	5.17	7
PS-2	5.1	mDCR	5.15	7
PS-2	5.1	mDCR	5.04	7
PS-2	5.1	mDCR	5.12	7
PS-2	5.1	mDCR	5.96	28
PS-2	5.1	mDCR	6.4	28
PS-2	5.1	mDCR	6.35	28
PS-2	5.1	mDCR	6.16	28
PS-2	5.1	mDCR	6.03	28
PS-2	5.1	mDCR	5.34	3
PS-2	5.1	mDCR	5.32	3
PS-2	5.1	mDCR	5.34	3
PS-2	5.1	mDCR	5.34	3
PS-2	5.1	mDCR	5.38	3
PS-2	5.1	mDCR	4.86	14
PS-2	5.1	mDCR	4.89	14
PS-2	5.1	mDCR	4.94	14
PS-2	5.1	mDCR	4.94	14
PS-2	5.1	mDCR	4.92	14
PS-2	5.1	mDCR	4.98	14
PS-2	5.1	mDCR	4.98	14
PS-2	5.1	mDCR	4.96	14
PS-2	5.1	mDCR	4.96	14
PS-2	5.1	mDCR	4.97	14
PS-2	5.1	mDCR	4.88	28
PS-2	5.1	mDCR	4.85	28
PS-2	5.1	mDCR	4.98	28
PS-2	5.1	mDCR	4.9	28
PS-2	5.1	mDCR	4.91	28
PS-2	5.1	mDCR	4.84	28
PS-2	5.1	mDCR	4.79	28
PS-2	5.1	mDCR	4.8	28
PS-2	5.1	mDCR	4.85	28
PS-2	5.1	mDCR	4.92	28
PS-2	5.1	mDCR	6.5	1
PS-2	5.1	mDCR	6.5	1
PS-2	5.1	mDCR	6.49	1
PS-2	5.1	mDCR	6.51	1
PS-2	5.1	mDCR	6.47	1
PS-2	5.1	mDCR	5.25	28
PS-2	5.1	mDCR	5.25	28
PS-2	5.1	mDCR	5.23	28
PS-2	5.1	mDCR	5.26	28
PS-2	5.1	mDCR	5.26	28
PS-2	5.1	mDCR	5.04	28
PS-2	5.1	mDCR	5	28
PS-2	5.1	mDCR	5	28
PS-2	5.1	mDCR	5.01	28
PS-2	5.1	mDCR	5.02	28
HF205	5.1	mDCR	5.4	1
HF205	5.1	mDCR	5.41	1
HF205	5.1	mDCR	5.42	1
HF205	5.1	mDCR	5.42	1
HF205	5.1	mDCR	5.41	1
HF205	5.1	mDCR	5.41	1
HF205	5.1	mDCR	5.4	1
HF205	5.1	mDCR	5.41	1
HF205	5.1	mDCR	5.42	1
HF205	5.1	mDCR	5.4	1
HF205	5.1	mDCR	5.41	1
HF205	5.1	mDCR	5.42	1
HF205	5.1	mDCR	5.43	1
HF205	5.1	mDCR	5.45	1
HF205	5.1	mDCR	5.42	1
HF205	5.1	mDCR	5.11	3
HF205	5.1	mDCR	5.12	3
HF205	5.1	mDCR	5.11	3
HF205	5.1	mDCR	5.09	3
HF205	5.1	mDCR	5.08	3
HF205	5.1	mDCR	5.06	3
HF205	5.1	mDCR	5.08	3
HF205	5.1	mDCR	5.08	3
HF205	5.1	mDCR	5.09	3
HF205	5.1	mDCR	5.07	3
HF205	5.1	mDCR	5.19	3
HF205	5.1	mDCR	5.21	3
HF205	5.1	mDCR	5.22	3
HF205	5.1	mDCR	5.21	3
HF205	5.1	mDCR	5.19	3
HF205	5.1	mDCR	4.98	5
HF205	5.1	mDCR	4.97	5
HF205	5.1	mDCR	4.99	5
HF205	5.1	mDCR	5.03	5
HF205	5.1	mDCR	4.95	5
HF205	5.1	mDCR	5.09	5
HF205	5.1	mDCR	5.11	5
HF205	5.1	mDCR	5.1	5
HF205	5.1	mDCR	5.08	5
HF205	5.1	mDCR	5.08	5
HF205	5.1	mDCR	5.06	5
HF205	5.1	mDCR	5.12	5
HF205	5.1	mDCR	5.09	5
HF205	5.1	mDCR	5.08	5
HF205	5.1	mDCR	5.07	5
HF205	5.1	mDCR	4.92	7
HF205	5.1	mDCR	4.92	7
HF205	5.1	mDCR	4.92	7
HF205	5.1	mDCR	4.92	7
HF205	5.1	mDCR	4.92	7
HF205	5.1	mDCR	4.92	7
HF205	5.1	mDCR	4.91	7
HF205	5.1	mDCR	4.9	7
HF205	5.1	mDCR	4.91	7
HF205	5.1	mDCR	4.91	7
HF205	5.1	mDCR	4.94	7
HF205	5.1	mDCR	4.94	7
HF205	5.1	mDCR	4.95	7
HF205	5.1	mDCR	4.93	7
HF205	5.1	mDCR	4.94	7
HF205	5.1	mDCR	4.69	14
HF205	5.1	mDCR	4.72	14
HF205	5.1	mDCR	4.7	14
HF205	5.1	mDCR	4.75	14
HF205	5.1	mDCR	4.75	14
HF205	5.1	mDCR	4.36	14
HF205	5.1	mDCR	4.42	14
HF205	5.1	mDCR	4.52	14
HF205	5.1	mDCR	4.55	14
HF205	5.1	mDCR	4.53	14
HF205	5.1	mDCR	4.67	14
HF205	5.1	mDCR	4.69	14
HF205	5.1	mDCR	4.71	14
HF205	5.1	mDCR	4.72	14
HF205	5.1	mDCR	4.72	14
HF205	5.1	mDCR	4.67	21
HF205	5.1	mDCR	4.69	21
HF205	5.1	mDCR	4.68	21
HF205	5.1	mDCR	4.7	21
HF205	5.1	mDCR	4.71	21
HF205	5.1	mDCR	4.62	21
HF205	5.1	mDCR	4.64	21
HF205	5.1	mDCR	4.63	21
HF205	5.1	mDCR	4.64	21
HF205	5.1	mDCR	4.69	21
HF205	5.1	mDCR	4.4	21
HF205	5.1	mDCR	4.45	21
HF205	5.1	mDCR	4.47	21
HF205	5.1	mDCR	4.49	21
HF205	5.1	mDCR	4.48	21
HF205	5.1	mDCR	4.51	28
HF205	5.1	mDCR	4.5	28
HF205	5.1	mDCR	4.47	28
HF205	5.1	mDCR	4.44	28
HF205	5.1	mDCR	4.46	28
HF205	5.1	mDCR	4.53	28
HF205	5.1	mDCR	4.59	28
HF205	5.1	mDCR	4.66	28
HF205	5.1	mDCR	4.73	28
HF205	5.1	mDCR	4.78	28
HF205	5.1	mDCR	5.32	35
HF205	5.1	mDCR	5.46	35
HF205	5.1	mDCR	5.79	35
HF205	5.1	mDCR	5.8	35
HF205	5.1	mDCR	5.85	35
HF205	5.1	mDCR	4.28	35
HF205	5.1	mDCR	4.33	35
HF205	5.1	mDCR	4.33	35
HF205	5.1	mDCR	4.36	35
HF205	5.1	mDCR	4.36	35
HF205	5.1	mDCR	4.29	35
HF205	5.1	mDCR	4.29	35
HF205	5.1	mDCR	4.31	35
HF205	5.1	mDCR	4.29	35
HF205	5.1	mDCR	4.3	35
HF210	5.1	mDCR	5.26	1
HF210	5.1	mDCR	5.25	1
HF210	5.1	mDCR	5.27	1
HF210	5.1	mDCR	5.28	1
HF210	5.1	mDCR	5.23	1
HF210	5.1	mDCR	5.25	1
HF210	5.1	mDCR	5.2	1
HF210	5.1	mDCR	5.19	1
HF210	5.1	mDCR	5.25	1
HF210	5.1	mDCR	5.19	1
HF210	5.1	mDCR	5.26	1
HF210	5.1	mDCR	5.3	1
HF210	5.1	mDCR	5.34	1
HF210	5.1	mDCR	5.33	1
HF210	5.1	mDCR	5.28	1
HF210	5.1	mDCR	5.02	3
HF210	5.1	mDCR	5.02	3
HF210	5.1	mDCR	5.03	3
HF210	5.1	mDCR	5.06	3
HF210	5.1	mDCR	5.03	3
HF210	5.1	mDCR	5.1	3
HF210	5.1	mDCR	5.09	3
HF210	5.1	mDCR	5.11	3
HF210	5.1	mDCR	5.11	3
HF210	5.1	mDCR	5.07	3
HF210	5.1	mDCR	5.12	3
HF210	5.1	mDCR	5.12	3
HF210	5.1	mDCR	5.13	3
HF210	5.1	mDCR	5.12	3
HF210	5.1	mDCR	5.1	3
HF210	5.1	mDCR	5.06	5
HF210	5.1	mDCR	5.05	5
HF210	5.1	mDCR	5.07	5
HF210	5.1	mDCR	5.05	5
HF210	5.1	mDCR	5.04	5
HF210	5.1	mDCR	5.1	5
HF210	5.1	mDCR	5.1	5
HF210	5.1	mDCR	5.08	5
HF210	5.1	mDCR	5.14	5
HF210	5.1	mDCR	5.1	5
HF210	5.1	mDCR	5.01	5
HF210	5.1	mDCR	5.02	5
HF210	5.1	mDCR	5.04	5
HF210	5.1	mDCR	5.04	5
HF210	5.1	mDCR	4.99	5
HF210	5.1	mDCR	4.84	7
HF210	5.1	mDCR	4.86	7
HF210	5.1	mDCR	4.86	7
HF210	5.1	mDCR	4.83	7
HF210	5.1	mDCR	4.82	7
HF210	5.1	mDCR	4.74	7
HF210	5.1	mDCR	4.79	7
HF210	5.1	mDCR	4.8	7
HF210	5.1	mDCR	4.78	7
HF210	5.1	mDCR	4.8	7
HF210	5.1	mDCR	4.91	7
HF210	5.1	mDCR	4.91	7
HF210	5.1	mDCR	4.9	7
HF210	5.1	mDCR	4.91	7
HF210	5.1	mDCR	4.89	7
HF210	5.1	mDCR		14
HF210	5.1	mDCR		14
HF210	5.1	mDCR		14
HF210	5.1	mDCR		14
HF210	5.1	mDCR		14
HF210	5.1	mDCR	4.74	14
HF210	5.1	mDCR	4.74	14
HF210	5.1	mDCR	4.73	14
HF210	5.1	mDCR	4.71	14
HF210	5.1	mDCR	4.74	14
HF210	5.1	mDCR	4.76	14
HF210	5.1	mDCR	4.8	14
HF210	5.1	mDCR	4.79	14
HF210	5.1	mDCR	4.73	14
HF210	5.1	mDCR	4.77	14
HF210	5.1	mDCR	5.15	21
HF210	5.1	mDCR	5.13	21
HF210	5.1	mDCR	5.06	21
HF210	5.1	mDCR	5.02	21
HF210	5.1	mDCR	5.15	21
HF210	5.1	mDCR	4.73	21
HF210	5.1	mDCR	4.73	21
HF210	5.1	mDCR	4.74	21
HF210	5.1	mDCR	4.72	21
HF210	5.1	mDCR	4.77	21
HF210	5.1	mDCR	4.78	21
HF210	5.1	mDCR	4.77	21
HF210	5.1	mDCR	4.8	21
HF210	5.1	mDCR	4.81	21
HF210	5.1	mDCR	4.84	21
HF210	5.1	mDCR	4.72	21
HF210	5.1	mDCR	4.74	21
HF210	5.1	mDCR	4.74	21
HF210	5.1	mDCR	4.76	21
HF210	5.1	mDCR	4.75	21
HF210	5.1	mDCR	5.25	28
HF210	5.1	mDCR	5.28	28
HF210	5.1	mDCR	5.29	28
HF210	5.1	mDCR	5.22	28
HF210	5.1	mDCR	5.3	28
HF210	5.1	mDCR	5.12	28
HF210	5.1	mDCR	5.17	28
HF210	5.1	mDCR	5.17	28
HF210	5.1	mDCR	5.2	28
HF210	5.1	mDCR	5.16	28
HF210	5.1	mDCR	5	28
HF210	5.1	mDCR	4.89	28
HF210	5.1	mDCR	4.88	28
HF210	5.1	mDCR	4.96	28
HF210	5.1	mDCR	5	28
HF210	5.1	mDCR	5	35
HF210	5.1	mDCR	4.98	35
HF210	5.1	mDCR	4.99	35
HF210	5.1	mDCR	5.01	35
HF210	5.1	mDCR	5.22	35
HF210	5.1	mDCR	5.08	35
HF210	5.1	mDCR	5.11	35
HF210	5.1	mDCR	5.08	35
HF210	5.1	mDCR	5.28	35
HF210	5.1	mDCR	5.26	35
HF210	5.1	mDCR	6.84	35
HF210	5.1	mDCR	6.98	35
HF210	5.1	mDCR	7.03	35
HF210	5.1	mDCR	7.09	35
HF210	5.1	mDCR	7.09	35
HF210	5.1	mDCR	5.66	42
HF210	5.1	mDCR	5.66	42
HF210	5.1	mDCR	5.85	42
HF210	5.1	mDCR	5.85	42
HF210	5.1	mDCR	5.9	42
HF210	5.1	mDCR	5.66	42
HF210	5.1	mDCR	5.59	42
HF210	5.1	mDCR	5.72	42
HF210	5.1	mDCR	5.82	42
HF210	5.1	mDCR	5.8	42
HF210	5.1	mDCR	5.14	42
HF210	5.1	mDCR	5.24	42
HF210	5.1	mDCR	5.67	42
HF210	5.1	mDCR	5.57	42
HF210	5.1	mDCR	5.59	42
PS-2	5.7	mDCR	4.54	21
PS-2	5.7	mDCR	4.67	21
PS-2	5.7	mDCR	4.65	21
PS-2	5.7	mDCR	4.74	21
PS-2	5.7	mDCR	4.73	21
PS-2	5.7	mDCR	6.01	28
PS-2	5.7	mDCR	5.89	28
PS-2	5.7	mDCR	5.92	28
PS-2	5.7	mDCR	5.9	28
PS-2	5.7	mDCR	6.03	28
PS-2	5.7	mDCR	4.63	14
PS-2	5.7	mDCR	4.64	14
PS-2	5.7	mDCR	4.64	14
PS-2	5.7	mDCR	4.66	14
PS-2	5.7	mDCR	4.67	14
PS-2	5.7	mDCR	5.6	28
PS-2	5.7	mDCR	5.39	28
PS-2	5.7	mDCR	5.53	28
PS-2	5.7	mDCR	5.55	28
PS-2	5.7	mDCR	5.67	28
PS-2	5.7	mDCR	4.58	14
PS-2	5.7	mDCR	4.58	14
PS-2	5.7	mDCR	4.58	14
PS-2	5.7	mDCR	4.57	14
PS-2	5.7	mDCR	4.55	14
PS-2	5.7	mDCR	5.04	7
PS-2	5.7	mDCR	4.97	7
PS-2	5.7	mDCR	4.96	7
PS-2	5.7	mDCR	5	7
PS-2	5.7	mDCR	5	7
PS-2	5.7	mDCR	4.99	7
PS-2	5.7	mDCR	4.97	7
PS-2	5.7	mDCR	4.98	7
PS-2	5.7	mDCR	4.97	7
PS-2	5.7	mDCR	4.96	7
PS-2	5.7	mDCR	4.65	21
PS-2	5.7	mDCR	4.75	21
PS-2	5.7	mDCR	4.78	21
PS-2	5.7	mDCR	4.83	21
PS-2	5.7	mDCR	4.89	21
PS-2	5.7	mDCR	5.92	28
PS-2	5.7	mDCR	5.82	28
PS-2	5.7	mDCR	5.8	28
PS-2	5.7	mDCR	5.9	28
PS-2	5.7	mDCR	5.97	28
PS-2	5.7	mDCR	4.71	14
PS-2	5.7	mDCR	4.73	14
PS-2	5.7	mDCR	4.74	14
PS-2	5.7	mDCR	4.76	14
PS-2	5.7	mDCR	4.77	14
PS-2	5.7	mDCR	4.88	7
PS-2	5.7	mDCR	4.9	7
PS-2	5.7	mDCR	4.79	7
PS-2	5.7	mDCR	4.7	7
PS-2	5.7	mDCR	4.73	7
PS-2	5.7	mDCR	6.15	28
PS-2	5.7	mDCR	6.06	28
PS-2	5.7	mDCR	6.06	28
PS-2	5.7	mDCR	6.1	28
PS-2	5.7	mDCR	6.19	28
PS-2	5.7	mDCR	4.74	21
PS-2	5.7	mDCR	4.79	21
PS-2	5.7	mDCR	4.81	21
PS-2	5.7	mDCR	4.8	21
PS-2	5.7	mDCR	4.82	21
PS-2	5.7	mDCR	5.3	3
PS-2	5.7	mDCR	5.31	3
PS-2	5.7	mDCR	5.32	3
PS-2	5.7	mDCR	5.32	3
PS-2	5.7	mDCR	5.29	3
PS-2	5.7	mDCR	4.89	28
PS-2	5.7	mDCR	4.88	28
PS-2	5.7	mDCR	4.82	28
PS-2	5.7	mDCR	4.81	28
PS-2	5.7	mDCR	4.77	28
PS-2	5.7	mDCR	5.61	1
PS-2	5.7	mDCR	5.6	1
PS-2	5.7	mDCR	5.61	1
PS-2	5.7	mDCR	5.64	1
PS-2	5.7	mDCR	5.6	1
PS-2	5.7	mDCR	5.65	1
PS-2	5.7	mDCR	5.71	1
PS-2	5.7	mDCR	5.71	1
PS-2	5.7	mDCR	5.68	1
PS-2	5.7	mDCR	5.57	1
PS-2	5.7	mDCR	4.96	14
PS-2	5.7	mDCR	4.95	14
PS-2	5.7	mDCR	4.99	14
PS-2	5.7	mDCR	5.01	14
PS-2	5.7	mDCR	5	14
PS-2	5.7	mDCR	6	28
PS-2	5.7	mDCR	6.19	28
PS-2	5.7	mDCR	6.3	28
PS-2	5.7	mDCR	6.33	28
PS-2	5.7	mDCR	6.6	28
PS-2	5.7	mDCR	5.29	5
PS-2	5.7	mDCR	5.3	5
PS-2	5.7	mDCR	5.31	5
PS-2	5.7	mDCR	5.31	5
PS-2	5.7	mDCR	5.3	5
PS-2	5.7	mDCR	5.3	5
PS-2	5.7	mDCR	5.31	5
PS-2	5.7	mDCR	5.29	5
PS-2	5.7	mDCR	5.29	5
PS-2	5.7	mDCR	5.26	5
PS-2	5.7	mDCR	5.94	7
PS-2	5.7	mDCR	5.98	7
PS-2	5.7	mDCR	6.12	7
PS-2	5.7	mDCR	5.95	7
PS-2	5.7	mDCR	6.11	7
PS-2	5.7	mDCR	5.08	21
PS-2	5.7	mDCR	5.06	21
PS-2	5.7	mDCR	5.04	21
PS-2	5.7	mDCR	5.05	21
PS-2	5.7	mDCR	5.03	21
PS-2	5.7	mDCR	6.26	3
PS-2	5.7	mDCR	6.37	3
PS-2	5.7	mDCR	6.35	3
PS-2	5.7	mDCR	6.38	3
PS-2	5.7	mDCR	6.35	3
PS-2	5.7	mDCR	6.21	5
PS-2	5.7	mDCR	6.21	5
PS-2	5.7	mDCR	6.21	5
PS-2	5.7	mDCR	6.26	5
PS-2	5.7	mDCR	6.18	5
HF205	5.7	mDCR	5.51	1
HF205	5.7	mDCR	5.5	1
HF205	5.7	mDCR	5.5	1
HF205	5.7	mDCR	5.52	1
HF205	5.7	mDCR	5.46	1
HF205	5.7	mDCR	5.52	1
HF205	5.7	mDCR	5.5	1
HF205	5.7	mDCR	5.51	1
HF205	5.7	mDCR	5.54	1
HF205	5.7	mDCR	5.53	1
HF205	5.7	mDCR	5.5	1
HF205	5.7	mDCR	5.45	1
HF205	5.7	mDCR	5.43	1
HF205	5.7	mDCR	5.48	1
HF205	5.7	mDCR	5.45	1
HF205	5.7	mDCR	5.35	3
HF205	5.7	mDCR	5.34	3
HF205	5.7	mDCR	5.33	3
HF205	5.7	mDCR	5.33	3
HF205	5.7	mDCR	5.31	3
HF205	5.7	mDCR	5.32	3
HF205	5.7	mDCR	5.32	3
HF205	5.7	mDCR	5.35	3
HF205	5.7	mDCR	5.34	3
HF205	5.7	mDCR	5.32	3
HF205	5.7	mDCR	5.34	3
HF205	5.7	mDCR	5.35	3
HF205	5.7	mDCR	5.35	3
HF205	5.7	mDCR	5.35	3
HF205	5.7	mDCR	5.3	3
HF205	5.7	mDCR	5.13	5
HF205	5.7	mDCR	5.08	5
HF205	5.7	mDCR	5.18	5
HF205	5.7	mDCR	5.14	5
HF205	5.7	mDCR	5.17	5
HF205	5.7	mDCR	5.1	5
HF205	5.7	mDCR	5.13	5
HF205	5.7	mDCR	5.14	5
HF205	5.7	mDCR	5.06	5
HF205	5.7	mDCR	5.08	5
HF205	5.7	mDCR	5.24	5
HF205	5.7	mDCR	5.23	5
HF205	5.7	mDCR	5.28	5
HF205	5.7	mDCR	5.24	5
HF205	5.7	mDCR	5.26	5
HF205	5.7	mDCR	5.13	7
HF205	5.7	mDCR	5.16	7
HF205	5.7	mDCR	5.15	7
HF205	5.7	mDCR	5.12	7
HF205	5.7	mDCR	5.11	7
HF205	5.7	mDCR	5.15	7
HF205	5.7	mDCR	5.16	7
HF205	5.7	mDCR	5.15	7
HF205	5.7	mDCR	5.16	7
HF205	5.7	mDCR	5.15	7
HF205	5.7	mDCR	5.04	7
HF205	5.7	mDCR	5.07	7
HF205	5.7	mDCR	5.07	7
HF205	5.7	mDCR	5.05	7
HF205	5.7	mDCR	5.04	7
HF205	5.7	mDCR	4.69	14
HF205	5.7	mDCR	4.73	14
HF205	5.7	mDCR	4.7	14
HF205	5.7	mDCR	4.74	14
HF205	5.7	mDCR	4.71	14
HF205	5.7	mDCR	4.72	14
HF205	5.7	mDCR	4.75	14
HF205	5.7	mDCR	4.74	14
HF205	5.7	mDCR	4.75	14
HF205	5.7	mDCR	4.75	14
HF205	5.7	mDCR	5.51	14
HF205	5.7	mDCR	5.49	14
HF205	5.7	mDCR	5.5	14
HF205	5.7	mDCR	5.52	14
HF205	5.7	mDCR	5.5	14
HF205	5.7	mDCR	4.69	21
HF205	5.7	mDCR	4.65	21
HF205	5.7	mDCR	4.72	21
HF205	5.7	mDCR	4.68	21
HF205	5.7	mDCR	4.72	21
HF205	5.7	mDCR	4.81	21
HF205	5.7	mDCR	4.76	21
HF205	5.7	mDCR	4.76	21
HF205	5.7	mDCR	4.81	21
HF205	5.7	mDCR	4.78	21
HF205	5.7	mDCR	4.74	21
HF205	5.7	mDCR	4.7	21
HF205	5.7	mDCR	4.75	21
HF205	5.7	mDCR	4.72	21
HF205	5.7	mDCR	4.73	21
HF205	5.7	mDCR	5	28
HF205	5.7	mDCR	5.02	28
HF205	5.7	mDCR	4.96	28
HF205	5.7	mDCR	4.99	28
HF205	5.7	mDCR	5.14	28
HF205	5.7	mDCR	5.13	28
HF205	5.7	mDCR	5.11	28
HF205	5.7	mDCR	5.04	28
HF205	5.7	mDCR	5.01	28
HF205	5.7	mDCR	5.05	28
HF205	5.7	mDCR	5.32	35
HF205	5.7	mDCR	5.31	35
HF205	5.7	mDCR	5.26	35
HF205	5.7	mDCR	5.24	35
HF205	5.7	mDCR	5.55	35
HF205	5.7	mDCR	4.93	35
HF205	5.7	mDCR	4.93	35
HF205	5.7	mDCR	5	35
HF205	5.7	mDCR	5.11	35
HF205	5.7	mDCR	5.1	35
HF205	5.7	mDCR	4.25	35
HF205	5.7	mDCR	4.3	35
HF205	5.7	mDCR	4.32	35
HF205	5.7	mDCR	4.33	35
HF205	5.7	mDCR	4.37	35
HF210	5.7	mDCR	5.45	1
HF210	5.7	mDCR	5.43	1
HF210	5.7	mDCR	5.42	1
HF210	5.7	mDCR	5.46	1
HF210	5.7	mDCR	5.4	1
HF210	5.7	mDCR	5.36	1
HF210	5.7	mDCR	5.35	1
HF210	5.7	mDCR	5.38	1
HF210	5.7	mDCR	5.37	1
HF210	5.7	mDCR	5.27	1
HF210	5.7	mDCR	5.44	1
HF210	5.7	mDCR	5.41	1
HF210	5.7	mDCR	5.37	1
HF210	5.7	mDCR	5.39	1
HF210	5.7	mDCR	5.33	1
HF210	5.7	mDCR	5.19	3
HF210	5.7	mDCR	5.2	3
HF210	5.7	mDCR	5.14	3
HF210	5.7	mDCR	5.16	3
HF210	5.7	mDCR	5.1	3
HF210	5.7	mDCR	5.21	3
HF210	5.7	mDCR	5.22	3
HF210	5.7	mDCR	5.24	3
HF210	5.7	mDCR	5.24	3
HF210	5.7	mDCR	5.2	3
HF210	5.7	mDCR	5.26	3
HF210	5.7	mDCR	5.27	3
HF210	5.7	mDCR	5.28	3
HF210	5.7	mDCR	5.28	3
HF210	5.7	mDCR	5.22	3
HF210	5.7	mDCR	5.24	5
HF210	5.7	mDCR	5.23	5
HF210	5.7	mDCR	5.23	5
HF210	5.7	mDCR	5.21	5
HF210	5.7	mDCR	5.18	5
HF210	5.7	mDCR	5.19	5
HF210	5.7	mDCR	5.21	5
HF210	5.7	mDCR	5.26	5
HF210	5.7	mDCR	5.2	5
HF210	5.7	mDCR	5.17	5
HF210	5.7	mDCR	5.09	5
HF210	5.7	mDCR	5.11	5
HF210	5.7	mDCR	5.12	5
HF210	5.7	mDCR	5.14	5
HF210	5.7	mDCR	5.08	5
HF210	5.7	mDCR	4.89	7
HF210	5.7	mDCR	4.92	7
HF210	5.7	mDCR	4.91	7
HF210	5.7	mDCR	4.92	7
HF210	5.7	mDCR	4.91	7
HF210	5.7	mDCR	5	7
HF210	5.7	mDCR	4.98	7
HF210	5.7	mDCR	4.98	7
HF210	5.7	mDCR	4.99	7
HF210	5.7	mDCR	4.94	7
HF210	5.7	mDCR	4.87	7
HF210	5.7	mDCR	4.9	7
HF210	5.7	mDCR	4.94	7
HF210	5.7	mDCR	4.91	7
HF210	5.7	mDCR	4.88	7
HF210	5.7	mDCR	4.82	14
HF210	5.7	mDCR	4.81	14
HF210	5.7	mDCR	4.78	14
HF210	5.7	mDCR	4.77	14
HF210	5.7	mDCR	4.78	14
HF210	5.7	mDCR	4.75	14
HF210	5.7	mDCR	4.75	14
HF210	5.7	mDCR	4.74	14
HF210	5.7	mDCR	4.73	14
HF210	5.7	mDCR	4.75	14
HF210	5.7	mDCR	4.72	14
HF210	5.7	mDCR	4.69	14
HF210	5.7	mDCR	4.69	14
HF210	5.7	mDCR	4.72	14
HF210	5.7	mDCR	4.71	14
HF210	5.7	mDCR	4.84	21
HF210	5.7	mDCR	4.82	21
HF210	5.7	mDCR	4.8	21
HF210	5.7	mDCR	4.81	21
HF210	5.7	mDCR	4.85	21
HF210	5.7	mDCR	4.81	21
HF210	5.7	mDCR	4.8	21
HF210	5.7	mDCR	4.87	21
HF210	5.7	mDCR	4.85	21
HF210	5.7	mDCR	4.87	21
HF210	5.7	mDCR	4.81	21
HF210	5.7	mDCR	4.78	21
HF210	5.7	mDCR	4.75	21
HF210	5.7	mDCR	4.77	21
HF210	5.7	mDCR	4.8	21
HF210	5.7	mDCR	5.16	28
HF210	5.7	mDCR	5.18	28
HF210	5.7	mDCR	5.15	28
HF210	5.7	mDCR	5.15	28
HF210	5.7	mDCR	5.11	28
HF210	5.7	mDCR	5.34	28
HF210	5.7	mDCR	5.38	28
HF210	5.7	mDCR	5.43	28
HF210	5.7	mDCR	5.32	28
HF210	5.7	mDCR	5.42	28
HF210	5.7	mDCR	5.09	28
HF210	5.7	mDCR	5.11	28
HF210	5.7	mDCR	5.17	28
HF210	5.7	mDCR	5.06	28
HF210	5.7	mDCR	5.16	28
HF210	5.7	mDCR	6.41	35
HF210	5.7	mDCR	6.43	35
HF210	5.7	mDCR	6.42	35
HF210	5.7	mDCR	6.43	35
HF210	5.7	mDCR	6.41	35
HF210	5.7	mDCR	5.77	35
HF210	5.7	mDCR	5.75	35
HF210	5.7	mDCR	5.86	35
HF210	5.7	mDCR	5.73	35
HF210	5.7	mDCR	5.89	35
HF210	5.7	mDCR	6.3	35
HF210	5.7	mDCR	6.44	35
HF210	5.7	mDCR	6.5	35
HF210	5.7	mDCR	6.52	35
HF210	5.7	mDCR	6.74	35
HF210	5.7	mDCR	6.88	42
HF210	5.7	mDCR	6.85	42
HF210	5.7	mDCR	6.93	42
HF210	5.7	mDCR	7.01	42
HF210	5.7	mDCR	7.04	42
HF210	5.7	mDCR	4.95	42
HF210	5.7	mDCR	4.91	42
HF210	5.7	mDCR	4.92	42
HF210	5.7	mDCR	5.06	42
HF210	5.7	mDCR	5.09	42
HF210	5.7	mDCR	5.51	42
HF210	5.7	mDCR	5.71	42
HF210	5.7	mDCR	5.45	42
HF210	5.7	mDCR	5.57	42
HF210	5.7	mDCR	5.79	42
PS-2	6.3	mDCR	6.55	35
PS-2	6.3	mDCR	6.56	35
PS-2	6.3	mDCR	6.86	35
PS-2	6.3	mDCR	6.53	35
PS-2	6.3	mDCR	6.77	35
PS-2	6.3	mDCR	4.54	1
PS-2	6.3	mDCR	4.53	1
PS-2	6.3	mDCR	4.55	1
PS-2	6.3	mDCR	4.57	1
PS-2	6.3	mDCR	4.67	1
PS-2	6.3	mDCR	4.82	21
PS-2	6.3	mDCR	4.82	21
PS-2	6.3	mDCR	4.83	21
PS-2	6.3	mDCR	4.82	21
PS-2	6.3	mDCR	4.8	21
PS-2	6.3	mDCR	4.58	3
PS-2	6.3	mDCR	4.57	3
PS-2	6.3	mDCR	4.58	3
PS-2	6.3	mDCR	4.59	3
PS-2	6.3	mDCR	4.63	3
PS-2	6.3	mDCR	4.91	28
PS-2	6.3	mDCR	4.89	28
PS-2	6.3	mDCR	5.04	28
PS-2	6.3	mDCR	5.02	28
PS-2	6.3	mDCR	5.01	28
PS-2	6.3	mDCR	5.08	1
PS-2	6.3	mDCR	5.06	1
PS-2	6.3	mDCR	5.08	1
PS-2	6.3	mDCR	5.09	1
PS-2	6.3	mDCR	5.1	1
PS-2	6.3	mDCR	4.5	21
PS-2	6.3	mDCR	4.62	21
PS-2	6.3	mDCR	4.71	21
PS-2	6.3	mDCR	4.73	21
PS-2	6.3	mDCR	4.75	21
PS-2	6.3	mDCR	5.62	28
PS-2	6.3	mDCR	5.71	28
PS-2	6.3	mDCR	6	28
PS-2	6.3	mDCR	6	28
PS-2	6.3	mDCR	5.89	28
PS-2	6.3	mDCR	4.99	3
PS-2	6.3	mDCR	4.99	3
PS-2	6.3	mDCR	4.98	3
PS-2	6.3	mDCR	5	3
PS-2	6.3	mDCR	5	3
PS-2	6.3	mDCR	4.67	28
PS-2	6.3	mDCR	4.63	28
PS-2	6.3	mDCR	4.76	28
PS-2	6.3	mDCR	4.74	28
PS-2	6.3	mDCR	4.73	28
PS-2	6.3	mDCR	6.64	35
PS-2	6.3	mDCR	6.75	35
PS-2	6.3	mDCR	6.8	35
PS-2	6.3	mDCR	6.7	35
PS-2	6.3	mDCR	6.64	35
PS-2	6.3	mDCR	5.48	1
PS-2	6.3	mDCR	5.46	1
PS-2	6.3	mDCR	5.55	1
PS-2	6.3	mDCR	5.53	1
PS-2	6.3	mDCR	5.45	1
PS-2	6.3	mDCR	5.29	3
PS-2	6.3	mDCR	5.32	3
PS-2	6.3	mDCR	5.29	3
PS-2	6.3	mDCR	5.31	3
PS-2	6.3	mDCR	5.29	3
PS-2	6.3	mDCR	5.87	28
PS-2	6.3	mDCR	5.83	28
PS-2	6.3	mDCR	5.94	28
PS-2	6.3	mDCR	6.14	28
PS-2	6.3	mDCR	6.19	28
PS-2	6.3	mDCR	5.22	5
PS-2	6.3	mDCR	5.2	5
PS-2	6.3	mDCR	5.2	5
PS-2	6.3	mDCR	5.22	5
PS-2	6.3	mDCR	5.23	5
PS-2	6.3	mDCR	5.35	7
PS-2	6.3	mDCR	5.31	7
PS-2	6.3	mDCR	5.34	7
PS-2	6.3	mDCR	5.35	7
PS-2	6.3	mDCR	5.3	7
PS-2	6.3	mDCR	5.22	7
PS-2	6.3	mDCR	5.24	7
PS-2	6.3	mDCR	5.24	7
PS-2	6.3	mDCR	5.19	7
PS-2	6.3	mDCR	5.29	7
PS-2	6.3	mDCR	4.48	21
PS-2	6.3	mDCR	4.48	21
PS-2	6.3	mDCR	4.62	21
PS-2	6.3	mDCR	4.65	21
PS-2	6.3	mDCR	4.68	21
PS-2	6.3	mDCR	6.37	28
PS-2	6.3	mDCR	6.49	28
PS-2	6.3	mDCR	6.55	28
PS-2	6.3	mDCR	6.34	28
PS-2	6.3	mDCR	6.53	28
PS-2	6.3	mDCR	6.4	1
PS-2	6.3	mDCR	6.42	1
PS-2	6.3	mDCR	6.44	1
PS-2	6.3	mDCR	6.53	1
PS-2	6.3	mDCR	6.49	1
PS-2	6.3	mDCR	5.94	7
PS-2	6.3	mDCR	5.96	7
PS-2	6.3	mDCR	5.95	7
PS-2	6.3	mDCR	5.88	7
PS-2	6.3	mDCR	5.87	7
PS-2	6.3	mDCR	6.19	3
PS-2	6.3	mDCR	6.18	3
PS-2	6.3	mDCR	6.17	3
PS-2	6.3	mDCR	6.24	3
PS-2	6.3	mDCR	6.11	3
PS-2	6.3	mDCR	5.76	14
PS-2	6.3	mDCR	5.77	14
PS-2	6.3	mDCR	5.7	14
PS-2	6.3	mDCR	5.66	14
PS-2	6.3	mDCR	5.82	14
PS-2	6.3	mDCR	5.81	14
PS-2	6.3	mDCR	5.78	14
PS-2	6.3	mDCR	5.79	14
PS-2	6.3	mDCR	5.74	14
PS-2	6.3	mDCR	5.72	14
PS-2	6.3	mDCR	6.25	5
PS-2	6.3	mDCR	6.29	5
PS-2	6.3	mDCR	6.25	5
PS-2	6.3	mDCR	6.23	5
PS-2	6.3	mDCR	6.2	5
PS-2	6.3	mDCR	6.23	5
PS-2	6.3	mDCR	6.27	5
PS-2	6.3	mDCR	6.32	5
PS-2	6.3	mDCR	6.3	5
PS-2	6.3	mDCR	6.26	5
HF205	6.3	mDCR	5.75	1
HF205	6.3	mDCR	5.75	1
HF205	6.3	mDCR	5.77	1
HF205	6.3	mDCR	5.79	1
HF205	6.3	mDCR	5.77	1
HF205	6.3	mDCR	5.88	1
HF205	6.3	mDCR	5.88	1
HF205	6.3	mDCR	5.88	1
HF205	6.3	mDCR	5.89	1
HF205	6.3	mDCR	5.84	1
HF205	6.3	mDCR	5.8	1
HF205	6.3	mDCR	5.81	1
HF205	6.3	mDCR	5.82	1
HF205	6.3	mDCR	5.83	1
HF205	6.3	mDCR	5.78	1
HF205	6.3	mDCR	5.72	3
HF205	6.3	mDCR	5.69	3
HF205	6.3	mDCR	5.67	3
HF205	6.3	mDCR	5.7	3
HF205	6.3	mDCR	5.6	3
HF205	6.3	mDCR	5.59	3
HF205	6.3	mDCR	5.62	3
HF205	6.3	mDCR	5.62	3
HF205	6.3	mDCR	5.63	3
HF205	6.3	mDCR	5.58	3
HF205	6.3	mDCR	5.7	3
HF205	6.3	mDCR	5.73	3
HF205	6.3	mDCR	5.73	3
HF205	6.3	mDCR	5.72	3
HF205	6.3	mDCR	5.71	3
HF205	6.3	mDCR	5.56	5
HF205	6.3	mDCR	5.51	5
HF205	6.3	mDCR	5.51	5
HF205	6.3	mDCR	5.5	5
HF205	6.3	mDCR	5.5	5
HF205	6.3	mDCR	5.44	5
HF205	6.3	mDCR	5.47	5
HF205	6.3	mDCR	5.46	5
HF205	6.3	mDCR	5.4	5
HF205	6.3	mDCR	5.48	5
HF205	6.3	mDCR	5.54	5
HF205	6.3	mDCR	5.51	5
HF205	6.3	mDCR	5.49	5
HF205	6.3	mDCR	5.58	5
HF205	6.3	mDCR	5.62	5
HF205	6.3	mDCR	5.43	7
HF205	6.3	mDCR	5.4	7
HF205	6.3	mDCR	5.36	7
HF205	6.3	mDCR	5.41	7
HF205	6.3	mDCR	5.46	7
HF205	6.3	mDCR	5.32	7
HF205	6.3	mDCR	5.38	7
HF205	6.3	mDCR	5.41	7
HF205	6.3	mDCR	5.37	7
HF205	6.3	mDCR	5.35	7
HF205	6.3	mDCR	5.31	7
HF205	6.3	mDCR	5.35	7
HF205	6.3	mDCR	5.37	7
HF205	6.3	mDCR	5.34	7
HF205	6.3	mDCR	5.32	7
HF205	6.3	mDCR	4.88	14
HF205	6.3	mDCR	4.91	14
HF205	6.3	mDCR	4.95	14
HF205	6.3	mDCR	4.96	14
HF205	6.3	mDCR	4.96	14
HF205	6.3	mDCR	4.93	14
HF205	6.3	mDCR	4.92	14
HF205	6.3	mDCR	4.96	14
HF205	6.3	mDCR	4.95	14
HF205	6.3	mDCR	4.93	14
HF205	6.3	mDCR	4.95	14
HF205	6.3	mDCR	4.97	14
HF205	6.3	mDCR	4.95	14
HF205	6.3	mDCR	4.98	14
HF205	6.3	mDCR	5.02	14
HF205	6.3	mDCR	4.93	21
HF205	6.3	mDCR	4.92	21
HF205	6.3	mDCR	4.91	21
HF205	6.3	mDCR	4.96	21
HF205	6.3	mDCR	4.94	21
HF205	6.3	mDCR	4.66	21
HF205	6.3	mDCR	4.72	21
HF205	6.3	mDCR	4.72	21
HF205	6.3	mDCR	4.71	21
HF205	6.3	mDCR	4.73	21
HF205	6.3	mDCR	4.91	21
HF205	6.3	mDCR	4.91	21
HF205	6.3	mDCR	4.9	21
HF205	6.3	mDCR	4.9	21
HF205	6.3	mDCR	4.89	21
HF205	6.3	mDCR	4.79	28
HF205	6.3	mDCR	4.85	28
HF205	6.3	mDCR	4.87	28
HF205	6.3	mDCR	4.97	28
HF205	6.3	mDCR	4.98	28
HF205	6.3	mDCR	4.93	28
HF205	6.3	mDCR	4.94	28
HF205	6.3	mDCR	4.9	28
HF205	6.3	mDCR	5.02	28
HF205	6.3	mDCR	4.88	28
HF205	6.3	mDCR	4.97	35
HF205	6.3	mDCR	4.98	35
HF205	6.3	mDCR	5.09	35
HF205	6.3	mDCR	5.04	35
HF205	6.3	mDCR	5.05	35
HF205	6.3	mDCR	4.27	35
HF205	6.3	mDCR	4.26	35
HF205	6.3	mDCR	4.3	35
HF205	6.3	mDCR	4.33	35
HF205	6.3	mDCR	4.34	35
HF205	6.3	mDCR	4.82	35
HF205	6.3	mDCR	4.93	35
HF205	6.3	mDCR	4.96	35
HF205	6.3	mDCR	4.98	35
HF205	6.3	mDCR	5.88	35
HF210	6.3	mDCR	5.78	1
HF210	6.3	mDCR	5.7	1
HF210	6.3	mDCR	5.76	1
HF210	6.3	mDCR	5.72	1
HF210	6.3	mDCR	5.69	1
HF210	6.3	mDCR	5.65	1
HF210	6.3	mDCR	5.6	1
HF210	6.3	mDCR	5.56	1
HF210	6.3	mDCR	5.62	1
HF210	6.3	mDCR	5.52	1
HF210	6.3	mDCR	5.61	1
HF210	6.3	mDCR	5.59	1
HF210	6.3	mDCR	5.61	1
HF210	6.3	mDCR	5.64	1
HF210	6.3	mDCR	5.54	1
HF210	6.3	mDCR	5.38	3
HF210	6.3	mDCR	5.37	3
HF210	6.3	mDCR	5.38	3
HF210	6.3	mDCR	5.39	3
HF210	6.3	mDCR	5.3	3
HF210	6.3	mDCR	5.49	3
HF210	6.3	mDCR	5.52	3
HF210	6.3	mDCR	5.48	3
HF210	6.3	mDCR	5.48	3
HF210	6.3	mDCR	5.41	3
HF210	6.3	mDCR	5.43	3
HF210	6.3	mDCR	5.45	3
HF210	6.3	mDCR	5.43	3
HF210	6.3	mDCR	5.42	3
HF210	6.3	mDCR	5.32	3
HF210	6.3	mDCR	5.41	5
HF210	6.3	mDCR	5.37	5
HF210	6.3	mDCR	5.29	5
HF210	6.3	mDCR	5.32	5
HF210	6.3	mDCR	5.3	5
HF210	6.3	mDCR	5.39	5
HF210	6.3	mDCR	5.37	5
HF210	6.3	mDCR	5.4	5
HF210	6.3	mDCR	5.37	5
HF210	6.3	mDCR	5.35	5
HF210	6.3	mDCR	5.27	5
HF210	6.3	mDCR	5.26	5
HF210	6.3	mDCR	5.21	5
HF210	6.3	mDCR	5.23	5
HF210	6.3	mDCR	5.19	5
HF210	6.3	mDCR	5.15	7
HF210	6.3	mDCR	5.16	7
HF210	6.3	mDCR	5.1	7
HF210	6.3	mDCR	5.14	7
HF210	6.3	mDCR	5.07	7
HF210	6.3	mDCR	5.26	7
HF210	6.3	mDCR	5.25	7
HF210	6.3	mDCR	5.23	7
HF210	6.3	mDCR	5.23	7
HF210	6.3	mDCR	5.2	7
HF210	6.3	mDCR	5.15	7
HF210	6.3	mDCR	5.14	7
HF210	6.3	mDCR	5.16	7
HF210	6.3	mDCR	5.17	7
HF210	6.3	mDCR	5.09	7
HF210	6.3	mDCR	4.77	14
HF210	6.3	mDCR	4.76	14
HF210	6.3	mDCR	4.78	14
HF210	6.3	mDCR	4.77	14
HF210	6.3	mDCR	4.78	14
HF210	6.3	mDCR	4.79	14
HF210	6.3	mDCR	4.78	14
HF210	6.3	mDCR	4.77	14
HF210	6.3	mDCR	4.8	14
HF210	6.3	mDCR	4.79	14
HF210	6.3	mDCR	4.84	14
HF210	6.3	mDCR	4.82	14
HF210	6.3	mDCR	4.79	14
HF210	6.3	mDCR	4.81	14
HF210	6.3	mDCR	4.83	14
HF210	6.3	mDCR	4.87	21
HF210	6.3	mDCR	4.9	21
HF210	6.3	mDCR	4.87	21
HF210	6.3	mDCR	4.89	21
HF210	6.3	mDCR	4.93	21
HF210	6.3	mDCR	4.73	21
HF210	6.3	mDCR	4.74	21
HF210	6.3	mDCR	4.75	21
HF210	6.3	mDCR	4.75	21
HF210	6.3	mDCR	4.76	21
HF210	6.3	mDCR	4.94	21
HF210	6.3	mDCR	4.88	21
HF210	6.3	mDCR	4.86	21
HF210	6.3	mDCR	4.89	21
HF210	6.3	mDCR	4.92	21
HF210	6.3	mDCR	5.65	28
HF210	6.3	mDCR	5.64	28
HF210	6.3	mDCR	5.72	28
HF210	6.3	mDCR	5.76	28
HF210	6.3	mDCR	5.86	28
HF210	6.3	mDCR	5.69	28
HF210	6.3	mDCR	5.69	28
HF210	6.3	mDCR	5.54	28
HF210	6.3	mDCR	5.39	28
HF210	6.3	mDCR	5.61	28
HF210	6.3	mDCR	5.73	28
HF210	6.3	mDCR	5.68	28
HF210	6.3	mDCR	5.73	28
HF210	6.3	mDCR	5.79	28
HF210	6.3	mDCR	5.87	28
HF210	6.3	mDCR	5.92	35
HF210	6.3	mDCR	5.93	35
HF210	6.3	mDCR	6.23	35
HF210	6.3	mDCR	6.17	35
HF210	6.3	mDCR	6.22	35
HF210	6.3	mDCR	5.6	35
HF210	6.3	mDCR	5.59	35
HF210	6.3	mDCR	5.69	35
HF210	6.3	mDCR	5.71	35
HF210	6.3	mDCR	5.72	35
HF210	6.3	mDCR	5.92	35
HF210	6.3	mDCR	5.89	35
HF210	6.3	mDCR	5.98	35
HF210	6.3	mDCR	5.97	35
HF210	6.3	mDCR	6.14	35
HF210	6.3	mDCR	5.89	42
HF210	6.3	mDCR	5.9	42
HF210	6.3	mDCR	6.02	42
HF210	6.3	mDCR	6.23	42
HF210	6.3	mDCR	6.28	42
HF210	6.3	mDCR	5.54	42
HF210	6.3	mDCR	5.41	42
HF210	6.3	mDCR	5.42	42
HF210	6.3	mDCR	5.69	42
HF210	6.3	mDCR	5.68	42
HF210	6.3	mDCR	5.48	42
HF210	6.3	mDCR	5.56	42
HF210	6.3	mDCR	5.73	42
HF210	6.3	mDCR	5.87	42
HF210	6.3	mDCR	5.82	42
PS-2	7.8	mDCR	4.75	1
PS-2	7.8	mDCR	4.75	1
PS-2	7.8	mDCR	4.73	1
PS-2	7.8	mDCR	4.73	1
PS-2	7.8	mDCR	4.72	1
PS-2	7.8	mDCR	4.71	7
PS-2	7.8	mDCR	4.71	7
PS-2	7.8	mDCR	4.74	7
PS-2	7.8	mDCR	4.75	7
PS-2	7.8	mDCR	4.74	7
PS-2	7.8	mDCR	4.66	3
PS-2	7.8	mDCR	4.64	3
PS-2	7.8	mDCR	4.64	3
PS-2	7.8	mDCR	4.62	3
PS-2	7.8	mDCR	4.65	3
PS-2	7.8	mDCR	4.73	28
PS-2	7.8	mDCR	4.83	28
PS-2	7.8	mDCR	4.77	28
PS-2	7.8	mDCR	4.81	28
PS-2	7.8	mDCR	4.87	28
PS-2	7.8	mDCR	4.68	5
PS-2	7.8	mDCR	4.66	5
PS-2	7.8	mDCR	4.67	5
PS-2	7.8	mDCR	4.66	5
PS-2	7.8	mDCR	4.68	5
PS-2	7.8	mDCR	5	7
PS-2	7.8	mDCR	5	7
PS-2	7.8	mDCR	4.99	7
PS-2	7.8	mDCR	4.98	7
PS-2	7.8	mDCR	4.97	7
PS-2	7.8	mDCR	6.62	35
PS-2	7.8	mDCR	6.41	35
PS-2	7.8	mDCR	6.53	35
PS-2	7.8	mDCR	6.63	35
PS-2	7.8	mDCR	6.7	35
PS-2	7.8	mDCR	5.09	3
PS-2	7.8	mDCR	5.11	3
PS-2	7.8	mDCR	5.13	3
PS-2	7.8	mDCR	5.17	3
PS-2	7.8	mDCR	5.15	3
PS-2	7.8	mDCR	5.81	28
PS-2	7.8	mDCR	6.09	28
PS-2	7.8	mDCR	6.06	28
PS-2	7.8	mDCR	5.84	28
PS-2	7.8	mDCR	6.1	28
PS-2	7.8	mDCR	4.86	5
PS-2	7.8	mDCR	4.88	5
PS-2	7.8	mDCR	4.89	5
PS-2	7.8	mDCR	4.89	5
PS-2	7.8	mDCR	4.9	5
PS-2	7.8	mDCR	5.5	1
PS-2	7.8	mDCR	5.5	1
PS-2	7.8	mDCR	5.54	1
PS-2	7.8	mDCR	5.56	1
PS-2	7.8	mDCR	5.46	1
PS-2	7.8	mDCR	4.98	7
PS-2	7.8	mDCR	4.98	7
PS-2	7.8	mDCR	4.97	7
PS-2	7.8	mDCR	4.98	7
PS-2	7.8	mDCR	4.98	7
PS-2	7.8	mDCR	4.84	14
PS-2	7.8	mDCR	4.83	14
PS-2	7.8	mDCR	4.83	14
PS-2	7.8	mDCR	4.81	14
PS-2	7.8	mDCR	4.82	14
PS-2	7.8	mDCR	6.12	28
PS-2	7.8	mDCR	5.82	28
PS-2	7.8	mDCR	5.84	28
PS-2	7.8	mDCR	6.07	28
PS-2	7.8	mDCR	5.95	28
PS-2	7.8	mDCR	5.15	5
PS-2	7.8	mDCR	5.17	5
PS-2	7.8	mDCR	5.16	5
PS-2	7.8	mDCR	5.16	5
PS-2	7.8	mDCR	5.16	5
PS-2	7.8	mDCR	4.69	21
PS-2	7.8	mDCR	4.7	21
PS-2	7.8	mDCR	4.71	21
PS-2	7.8	mDCR	4.72	21
PS-2	7.8	mDCR	4.7	21
PS-2	7.8	mDCR	4.81	21
PS-2	7.8	mDCR	4.88	21
PS-2	7.8	mDCR	4.83	21
PS-2	7.8	mDCR	4.83	21
PS-2	7.8	mDCR	4.8	21
PS-2	7.8	mDCR	6.55	35
PS-2	7.8	mDCR	6.45	35
PS-2	7.8	mDCR	6.47	35
PS-2	7.8	mDCR	6.5	35
PS-2	7.8	mDCR	6.52	35
PS-2	7.8	mDCR	5.38	3
PS-2	7.8	mDCR	5.36	3
PS-2	7.8	mDCR	5.47	3
PS-2	7.8	mDCR	5.42	3
PS-2	7.8	mDCR	5.35	3
PS-2	7.8	mDCR	4.93	28
PS-2	7.8	mDCR	4.96	28
PS-2	7.8	mDCR	4.93	28
PS-2	7.8	mDCR	5.02	28
PS-2	7.8	mDCR	5.05	28
PS-2	7.8	mDCR	6.46	1
PS-2	7.8	mDCR	6.48	1
PS-2	7.8	mDCR	6.56	1
PS-2	7.8	mDCR	6.64	1
PS-2	7.8	mDCR	6.56	1
PS-2	7.8	mDCR	5.31	21
PS-2	7.8	mDCR	5.36	21
PS-2	7.8	mDCR	5.4	21
PS-2	7.8	mDCR	5.35	21
PS-2	7.8	mDCR	5.4	21
PS-2	7.8	mDCR	5.51	28
PS-2	7.8	mDCR	5.42	28
PS-2	7.8	mDCR	5.43	28
PS-2	7.8	mDCR	5.41	28
PS-2	7.8	mDCR	5.49	28
PS-2	7.8	mDCR	4.69	28
PS-2	7.8	mDCR	4.75	28
PS-2	7.8	mDCR	4.75	28
PS-2	7.8	mDCR	4.71	28
PS-2	7.8	mDCR	4.79	28
HF205	7.8	mDCR	6.64	1
HF205	7.8	mDCR	6.62	1
HF205	7.8	mDCR	6.63	1
HF205	7.8	mDCR	6.66	1
HF205	7.8	mDCR	6.62	1
HF205	7.8	mDCR	6.64	1
HF205	7.8	mDCR	6.67	1
HF205	7.8	mDCR	6.67	1
HF205	7.8	mDCR	6.64	1
HF205	7.8	mDCR	6.61	1
HF205	7.8	mDCR	6.63	1
HF205	7.8	mDCR	6.65	1
HF205	7.8	mDCR	6.66	1
HF205	7.8	mDCR	6.64	1
HF205	7.8	mDCR	6.61	1
HF205	7.8	mDCR	6.54	3
HF205	7.8	mDCR	6.53	3
HF205	7.8	mDCR	6.49	3
HF205	7.8	mDCR	6.56	3
HF205	7.8	mDCR	6.49	3
HF205	7.8	mDCR	6.56	3
HF205	7.8	mDCR	6.56	3
HF205	7.8	mDCR	6.62	3
HF205	7.8	mDCR	6.61	3
HF205	7.8	mDCR	6.56	3
HF205	7.8	mDCR	6.5	3
HF205	7.8	mDCR	6.53	3
HF205	7.8	mDCR	6.55	3
HF205	7.8	mDCR	6.53	3
HF205	7.8	mDCR	6.45	3
HF205	7.8	mDCR	6.4	5
HF205	7.8	mDCR	6.39	5
HF205	7.8	mDCR	6.3	5
HF205	7.8	mDCR	6.36	5
HF205	7.8	mDCR	6.31	5
HF205	7.8	mDCR	6.41	5
HF205	7.8	mDCR	6.43	5
HF205	7.8	mDCR	6.57	5
HF205	7.8	mDCR	6.44	5
HF205	7.8	mDCR	6.47	5
HF205	7.8	mDCR	6.45	5
HF205	7.8	mDCR	6.46	5
HF205	7.8	mDCR	6.44	5
HF205	7.8	mDCR	6.38	5
HF205	7.8	mDCR	6.47	5
HF205	7.8	mDCR	6.3	7
HF205	7.8	mDCR	6.32	7
HF205	7.8	mDCR	6.33	7
HF205	7.8	mDCR	6.33	7
HF205	7.8	mDCR	6.29	7
HF205	7.8	mDCR	6.33	7
HF205	7.8	mDCR	6.33	7
HF205	7.8	mDCR	6.39	7
HF205	7.8	mDCR	6.43	7
HF205	7.8	mDCR	6.38	7
HF205	7.8	mDCR	6.17	7
HF205	7.8	mDCR	6.22	7
HF205	7.8	mDCR	6.32	7
HF205	7.8	mDCR	6.26	7
HF205	7.8	mDCR	6.2	7
HF205	7.8	mDCR	5.19	14
HF205	7.8	mDCR	5.12	14
HF205	7.8	mDCR	5.07	14
HF205	7.8	mDCR	5.01	14
HF205	7.8	mDCR	4.95	14
HF205	7.8	mDCR	6.22	14
HF205	7.8	mDCR	6.24	14
HF205	7.8	mDCR	6.2	14
HF205	7.8	mDCR	6.21	14
HF205	7.8	mDCR	6.2	14
HF205	7.8	mDCR	6.26	14
HF205	7.8	mDCR	6.22	14
HF205	7.8	mDCR	6.24	14
HF205	7.8	mDCR	6.23	14
HF205	7.8	mDCR	6.21	14
HF205	7.8	mDCR	5.27	21
HF205	7.8	mDCR	5.16	21
HF205	7.8	mDCR	5.31	21
HF205	7.8	mDCR	5.25	21
HF205	7.8	mDCR	5.12	21
HF205	7.8	mDCR	5.39	21
HF205	7.8	mDCR	5.42	21
HF205	7.8	mDCR	5.42	21
HF205	7.8	mDCR	5.39	21
HF205	7.8	mDCR	5.4	21
HF205	7.8	mDCR	5.86	21
HF205	7.8	mDCR	5.86	21
HF205	7.8	mDCR	5.98	21
HF205	7.8	mDCR	6.01	21
HF205	7.8	mDCR	5.97	21
HF205	7.8	mDCR	4.74	28
HF205	7.8	mDCR	4.76	28
HF205	7.8	mDCR	4.79	28
HF205	7.8	mDCR	4.85	28
HF205	7.8	mDCR	4.82	28
HF205	7.8	mDCR	4.83	28
HF205	7.8	mDCR	4.73	28
HF205	7.8	mDCR	4.71	28
HF205	7.8	mDCR	4.82	28
HF205	7.8	mDCR	4.81	28
HF205	7.8	mDCR	4.44	35
HF205	7.8	mDCR	4.4	35
HF205	7.8	mDCR	4.41	35
HF205	7.8	mDCR	4.45	35
HF205	7.8	mDCR	4.45	35
HF205	7.8	mDCR	4.3	35
HF205	7.8	mDCR	4.43	35
HF205	7.8	mDCR	4.42	35
HF205	7.8	mDCR	4.4	35
HF205	7.8	mDCR	4.41	35
HF205	7.8	mDCR	4.34	35
HF205	7.8	mDCR	4.34	35
HF205	7.8	mDCR	4.35	35
HF205	7.8	mDCR	4.36	35
HF205	7.8	mDCR	4.37	35
HF210	7.8	mDCR	6.53	1
HF210	7.8	mDCR	6.56	1
HF210	7.8	mDCR	6.53	1
HF210	7.8	mDCR	6.54	1
HF210	7.8	mDCR	6.48	1
HF210	7.8	mDCR	6.54	1
HF210	7.8	mDCR	6.53	1
HF210	7.8	mDCR	6.51	1
HF210	7.8	mDCR	6.52	1
HF210	7.8	mDCR	6.48	1
HF210	7.8	mDCR	6.57	1
HF210	7.8	mDCR	6.63	1
HF210	7.8	mDCR	6.66	1
HF210	7.8	mDCR	6.6	1
HF210	7.8	mDCR	6.61	1
HF210	7.8	mDCR	6.37	3
HF210	7.8	mDCR	6.28	3
HF210	7.8	mDCR	6.36	3
HF210	7.8	mDCR	6.32	3
HF210	7.8	mDCR	6.2	3
HF210	7.8	mDCR	6.36	3
HF210	7.8	mDCR	6.4	3
HF210	7.8	mDCR	6.34	3
HF210	7.8	mDCR	6.26	3
HF210	7.8	mDCR	6.27	3
HF210	7.8	mDCR	6.29	3
HF210	7.8	mDCR	6.26	3
HF210	7.8	mDCR	6.33	3
HF210	7.8	mDCR	6.32	3
HF210	7.8	mDCR	6.37	3
HF210	7.8	mDCR	6.35	5
HF210	7.8	mDCR	6.32	5
HF210	7.8	mDCR	6.31	5
HF210	7.8	mDCR	6.41	5
HF210	7.8	mDCR	6.32	5
HF210	7.8	mDCR	6.32	5
HF210	7.8	mDCR	6.27	5
HF210	7.8	mDCR	6.26	5
HF210	7.8	mDCR	6.22	5
HF210	7.8	mDCR	6.4	5
HF210	7.8	mDCR	6	5
HF210	7.8	mDCR	6.04	5
HF210	7.8	mDCR	6.09	5
HF210	7.8	mDCR	6.12	5
HF210	7.8	mDCR	6.07	5
HF210	7.8	mDCR	5.83	7
HF210	7.8	mDCR	5.88	7
HF210	7.8	mDCR	5.84	7
HF210	7.8	mDCR	5.84	7
HF210	7.8	mDCR	5.73	7
HF210	7.8	mDCR	6.1	7
HF210	7.8	mDCR	6.09	7
HF210	7.8	mDCR	6.19	7
HF210	7.8	mDCR	6.2	7
HF210	7.8	mDCR	6.06	7
HF210	7.8	mDCR	6	7
HF210	7.8	mDCR	5.96	7
HF210	7.8	mDCR	5.86	7
HF210	7.8	mDCR	5.9	7
HF210	7.8	mDCR	5.78	7
HF210	7.8	mDCR	5.15	14
HF210	7.8	mDCR	5.22	14
HF210	7.8	mDCR	5.19	14
HF210	7.8	mDCR	5.13	14
HF210	7.8	mDCR	5.1	14
HF210	7.8	mDCR	5.03	14
HF210	7.8	mDCR	5.09	14
HF210	7.8	mDCR	5.03	14
HF210	7.8	mDCR	5.04	14
HF210	7.8	mDCR	4.93	14
HF210	7.8	mDCR	5.26	14
HF210	7.8	mDCR	5.38	14
HF210	7.8	mDCR	5.33	14
HF210	7.8	mDCR	5.25	14
HF210	7.8	mDCR	5.21	14
HF210	7.8	mDCR	5.33	21
HF210	7.8	mDCR	5.36	21
HF210	7.8	mDCR	5.35	21
HF210	7.8	mDCR	5.34	21
HF210	7.8	mDCR	5.31	21
HF210	7.8	mDCR	5.42	21
HF210	7.8	mDCR	5.35	21
HF210	7.8	mDCR	5.4	21
HF210	7.8	mDCR	5.41	21
HF210	7.8	mDCR	5.42	21
HF210	7.8	mDCR	5.33	21
HF210	7.8	mDCR	5.38	21
HF210	7.8	mDCR	5.38	21
HF210	7.8	mDCR	5.34	21
HF210	7.8	mDCR	5.38	21
HF210	7.8	mDCR	5.65	28
HF210	7.8	mDCR	5.78	28
HF210	7.8	mDCR	5.86	28
HF210	7.8	mDCR	5.84	28
HF210	7.8	mDCR	5.8	28
HF210	7.8	mDCR	5.58	28
HF210	7.8	mDCR	5.53	28
HF210	7.8	mDCR	5.65	28
HF210	7.8	mDCR	5.67	28
HF210	7.8	mDCR	5.79	28
HF210	7.8	mDCR	6.15	28
HF210	7.8	mDCR	6.01	28
HF210	7.8	mDCR	6.16	28
HF210	7.8	mDCR	6.17	28
HF210	7.8	mDCR	6.28	28
HF210	7.8	mDCR	5.52	35
HF210	7.8	mDCR	5.55	35
HF210	7.8	mDCR	5.6	35
HF210	7.8	mDCR	5.51	35
HF210	7.8	mDCR	5.8	35
HF210	7.8	mDCR	5.8	35
HF210	7.8	mDCR	6.21	35
HF210	7.8	mDCR	6.28	35
HF210	7.8	mDCR	6.42	35
HF210	7.8	mDCR	6.41	35
HF210	7.8	mDCR	6.06	35
HF210	7.8	mDCR	6.2	35
HF210	7.8	mDCR	6.24	35
HF210	7.8	mDCR	6.34	35
HF210	7.8	mDCR	6.28	35
HF210	7.8	mDCR	7.35	42
HF210	7.8	mDCR	7.38	42
HF210	7.8	mDCR	7.4	42
HF210	7.8	mDCR	7.39	42
HF210	7.8	mDCR	7.4	42
HF210	7.8	mDCR	5.47	42
HF210	7.8	mDCR	5.31	42
HF210	7.8	mDCR	5.58	42
HF210	7.8	mDCR	5.53	42
HF210	7.8	mDCR	5.73	42
HF210	7.8	mDCR	5.22	42
HF210	7.8	mDCR	5.07	42
HF210	7.8	mDCR	4.99	42
HF210	7.8	mDCR	5.18	42
HF210	7.8	mDCR	5.21	42
HF205	3.6	mDCR+MES	4.6	1
HF205	3.6	mDCR+MES	4.6	1
HF205	3.6	mDCR+MES	4.6	1
HF205	3.6	mDCR+MES	4.59	1
HF205	3.6	mDCR+MES	4.59	1
HF205	3.6	mDCR+MES	4.6	1
HF205	3.6	mDCR+MES	4.59	1
HF205	3.6	mDCR+MES	4.59	1
HF205	3.6	mDCR+MES	4.59	1
HF205	3.6	mDCR+MES	4.59	1
HF205	3.6	mDCR+MES	4.39	7
HF205	3.6	mDCR+MES	4.38	7
HF205	3.6	mDCR+MES	4.37	7
HF205	3.6	mDCR+MES	4.41	7
HF205	3.6	mDCR+MES	4.44	7
HF205	3.6	mDCR+MES	4.41	7
HF205	3.6	mDCR+MES	4.42	7
HF205	3.6	mDCR+MES	4.42	7
HF205	3.6	mDCR+MES	4.42	7
HF205	3.6	mDCR+MES	4.42	7
HF205	3.6	mDCR+MES	4.3	7
HF205	3.6	mDCR+MES	4.3	7
HF205	3.6	mDCR+MES	4.29	7
HF205	3.6	mDCR+MES	4.27	7
HF205	3.6	mDCR+MES	4.26	7
HF205	3.6	mDCR+MES	4.64	14
HF205	3.6	mDCR+MES	4.67	14
HF205	3.6	mDCR+MES	4.67	14
HF205	3.6	mDCR+MES	4.66	14
HF205	3.6	mDCR+MES	4.67	14
HF205	3.6	mDCR+MES	4.61	14
HF205	3.6	mDCR+MES	4.61	14
HF205	3.6	mDCR+MES	4.6	14
HF205	3.6	mDCR+MES	4.6	14
HF205	3.6	mDCR+MES	4.59	14
HF205	3.6	mDCR+MES	4.7	21
HF205	3.6	mDCR+MES	4.7	21
HF205	3.6	mDCR+MES	4.71	21
HF205	3.6	mDCR+MES	4.7	21
HF205	3.6	mDCR+MES	4.69	21
HF205	3.6	mDCR+MES	4.83	21
HF205	3.6	mDCR+MES	4.76	21
HF205	3.6	mDCR+MES	4.82	21
HF205	3.6	mDCR+MES	4.9	21
HF205	3.6	mDCR+MES	4.83	21
HF205	3.6	mDCR+MES	4.71	28
HF205	3.6	mDCR+MES	4.7	28
HF205	3.6	mDCR+MES	4.77	28
HF205	3.6	mDCR+MES	4.73	28
HF205	3.6	mDCR+MES	4.72	28
HF205	3.6	mDCR+MES	4.7	28
HF205	3.6	mDCR+MES	4.63	28
HF205	3.6	mDCR+MES	4.56	28
HF205	3.6	mDCR+MES	4.59	28
HF205	3.6	mDCR+MES	4.56	28
HF205	3.6	mDCR+MES	4.86	35
HF205	3.6	mDCR+MES	4.75	35
HF205	3.6	mDCR+MES	4.78	35
HF205	3.6	mDCR+MES	4.84	35
HF205	3.6	mDCR+MES	4.8	35
HF205	3.6	mDCR+MES	4.61	35
HF205	3.6	mDCR+MES	4.56	35
HF205	3.6	mDCR+MES	4.62	35
HF205	3.6	mDCR+MES	4.67	35
HF205	3.6	mDCR+MES	4.63	35
HF205	3.6	mDCR+MES	4.4	35
HF205	3.6	mDCR+MES	4.42	35
HF205	3.6	mDCR+MES	4.43	35
HF205	3.6	mDCR+MES	4.4	35
HF205	3.6	mDCR+MES	4.41	35
HF205	3.6	mDCR+MES	4.66	35
HF205	3.6	mDCR+MES	4.63	35
HF205	3.6	mDCR+MES	4.7	35
HF205	3.6	mDCR+MES	4.69	35
HF205	3.6	mDCR+MES	4.71	35
HF205	5.1	mDCR+MES	5.25	1
HF205	5.1	mDCR+MES	5.24	1
HF205	5.1	mDCR+MES	5.25	1
HF205	5.1	mDCR+MES	5.27	1
HF205	5.1	mDCR+MES	5.24	1
HF205	5.1	mDCR+MES	5.24	1
HF205	5.1	mDCR+MES	5.24	1
HF205	5.1	mDCR+MES	5.24	1
HF205	5.1	mDCR+MES	5.24	1
HF205	5.1	mDCR+MES	5.24	1
HF205	5.1	mDCR+MES	4.89	7
HF205	5.1	mDCR+MES	4.88	7
HF205	5.1	mDCR+MES	4.9	7
HF205	5.1	mDCR+MES	4.89	7
HF205	5.1	mDCR+MES	4.88	7
HF205	5.1	mDCR+MES	4.98	7
HF205	5.1	mDCR+MES	5.05	7
HF205	5.1	mDCR+MES	5.05	7
HF205	5.1	mDCR+MES	5.04	7
HF205	5.1	mDCR+MES	5.03	7
HF205	5.1	mDCR+MES	4.96	7
HF205	5.1	mDCR+MES	4.97	7
HF205	5.1	mDCR+MES	4.97	7
HF205	5.1	mDCR+MES	4.97	7
HF205	5.1	mDCR+MES	4.98	7
HF205	5.1	mDCR+MES	4.86	14
HF205	5.1	mDCR+MES	4.79	14
HF205	5.1	mDCR+MES	4.83	14
HF205	5.1	mDCR+MES	4.83	14
HF205	5.1	mDCR+MES	4.82	14
HF205	5.1	mDCR+MES	4.86	14
HF205	5.1	mDCR+MES	4.87	14
HF205	5.1	mDCR+MES	4.87	14
HF205	5.1	mDCR+MES	4.88	14
HF205	5.1	mDCR+MES	4.86	14
HF205	5.1	mDCR+MES	4.75	21
HF205	5.1	mDCR+MES	4.76	21
HF205	5.1	mDCR+MES	4.73	21
HF205	5.1	mDCR+MES	4.7	21
HF205	5.1	mDCR+MES	4.76	21
[truncated: 1,690 more rows]
