# Supplementary material for: Effect of environmental and cultural conditions on medium pH and explant growth performance of Douglas-fir ( Pseudotsuga menziesii) shoot cultures
Source: F1000Res. 2015 May 8;3:298. Originally published 2014 Dec 8. [Version 2] doi: 10.12688/f1000research.5919.2 (PMC4617322; doi:10.12688/f1000research.5919.2)
Supplement: Media pH and explant weight changes over incubation times for Douglas fir (Pseudotsuga menziesii) shoot cultures grown on different media — Dataset 1: Data column A through E are Conditions (incubation conditions as in Light or dark at 25C), Medium Type (mDCR refers to a modified version of Douglas-fir cotyledon revised medium, and mDCR+MES refers to mDCR medium with addition of 2-(N-morpholino)ethanesulfonic acid), Initial pH (pre-adjusted levels of medium pH), Incubation Time (days), and pH Measurement (post-treatment medium pH measurement). Dataset 2: Dataset 2 is the comparison of Pre- and Post-autoclaved medium pH measurement (data column A and B, respectively). Dataset 3: Dataset 3 column A through E are Genotype, Initial pH (pre-adjusted medium pH), Medium Type (mDCR refers to a modified version of Douglas-fir cotyledon revised medium, and mDCR+MES refers to mDCR medium with addition of 2-(N-morpholino)ethanesulfonic acid), pH Measurement (medium pH changes according to treatments), and Incubation Time (days). Dataset 4: Dataset 4 consists of individual bud weight changes prior to and post treatments according to each genotype. Column A through G are Genotype, Initial pH (pre-adjusted medium pH), Medium Type (mDCR refers to a modified version of Douglas-fir cotyledon revised medium, and mDCR+MES refers to mDCR medium with addition of 2-(N-morpholino)ethanesulfonic acid), Initial Bud Weight (mg), Final Bud Weight (mg), Bud Weight Increment (mg), and Incubation Time (days). [file f1000research-3-6947-s0000.tgz › Dataset_1._Media_pH_changes_over_incubation_times_from_mDCR_and_mDCR_MES_media_incubated_u....csv]

Conditions	Medium Type	Initial pH	Incubation Time (days)	pH Measurement
Light 25 C	mDCR	3.6	1	4.72
Light 25 C	mDCR	3.6	1	4.73
Light 25 C	mDCR	3.6	1	4.73
Light 25 C	mDCR	3.6	1	4.74
Light 25 C	mDCR	3.6	1	4.74
Light 25 C	mDCR	5.1	1	5.42
Light 25 C	mDCR	5.1	1	5.43
Light 25 C	mDCR	5.1	1	5.43
Light 25 C	mDCR	5.1	1	5.43
Light 25 C	mDCR	5.1	1	5.43
Light 25 C	mDCR	5.7	1	5.7
Light 25 C	mDCR	5.7	1	5.71
Light 25 C	mDCR	5.7	1	5.71
Light 25 C	mDCR	5.7	1	5.7
Light 25 C	mDCR	5.7	1	5.71
Light 25 C	mDCR	6.3	1	5.98
Light 25 C	mDCR	6.3	1	5.98
Light 25 C	mDCR	6.3	1	5.98
Light 25 C	mDCR	6.3	1	5.99
Light 25 C	mDCR	6.3	1	5.99
Light 25 C	mDCR	7.8	1	6.91
Light 25 C	mDCR	7.8	1	6.92
Light 25 C	mDCR	7.8	1	6.93
Light 25 C	mDCR	7.8	1	6.93
Light 25 C	mDCR	7.8	1	6.93
Light 25 C	mDCR	3.6	3	4.55
Light 25 C	mDCR	3.6	3	4.54
Light 25 C	mDCR	3.6	3	4.53
Light 25 C	mDCR	3.6	3	4.54
Light 25 C	mDCR	3.6	3	4.53
Light 25 C	mDCR	5.1	3	5.3
Light 25 C	mDCR	5.1	3	5.3
Light 25 C	mDCR	5.1	3	5.3
Light 25 C	mDCR	5.1	3	5.3
Light 25 C	mDCR	5.1	3	5.29
Light 25 C	mDCR	5.7	3	5.34
Light 25 C	mDCR	5.7	3	5.35
Light 25 C	mDCR	5.7	3	5.36
Light 25 C	mDCR	5.7	3	5.34
Light 25 C	mDCR	5.7	3	5.35
Light 25 C	mDCR	6.3	3	5.85
Light 25 C	mDCR	6.3	3	5.86
Light 25 C	mDCR	6.3	3	5.85
Light 25 C	mDCR	6.3	3	5.85
Light 25 C	mDCR	6.3	3	5.85
Light 25 C	mDCR	7.8	3	6.88
Light 25 C	mDCR	7.8	3	6.87
Light 25 C	mDCR	7.8	3	6.87
Light 25 C	mDCR	7.8	3	6.87
Light 25 C	mDCR	7.8	3	6.86
Light 25 C	mDCR	3.6	5	4.48
Light 25 C	mDCR	3.6	5	4.47
Light 25 C	mDCR	3.6	5	4.47
Light 25 C	mDCR	3.6	5	4.46
Light 25 C	mDCR	3.6	5	4.46
Light 25 C	mDCR	5.1	5	5.19
Light 25 C	mDCR	5.1	5	5.19
Light 25 C	mDCR	5.1	5	5.19
Light 25 C	mDCR	5.1	5	5.18
Light 25 C	mDCR	5.1	5	5.19
Light 25 C	mDCR	5.7	5	5.12
Light 25 C	mDCR	5.7	5	5.12
Light 25 C	mDCR	5.7	5	5.12
Light 25 C	mDCR	5.7	5	5.12
Light 25 C	mDCR	5.7	5	5.12
Light 25 C	mDCR	6.3	5	5.75
Light 25 C	mDCR	6.3	5	5.75
Light 25 C	mDCR	6.3	5	5.76
Light 25 C	mDCR	6.3	5	5.75
Light 25 C	mDCR	6.3	5	5.75
Light 25 C	mDCR	7.8	5	6.81
Light 25 C	mDCR	7.8	5	6.82
Light 25 C	mDCR	7.8	5	6.83
Light 25 C	mDCR	7.8	5	6.82
Light 25 C	mDCR	7.8	5	6.83
Light 25 C	mDCR	3.6	7	4.35
Light 25 C	mDCR	3.6	7	4.34
Light 25 C	mDCR	3.6	7	4.34
Light 25 C	mDCR	3.6	7	4.34
Light 25 C	mDCR	3.6	7	4.34
Light 25 C	mDCR	5.1	7	5
Light 25 C	mDCR	5.1	7	4.97
Light 25 C	mDCR	5.1	7	4.97
Light 25 C	mDCR	5.1	7	4.99
Light 25 C	mDCR	5.1	7	4.98
Light 25 C	mDCR	5.7	7	5.02
Light 25 C	mDCR	5.7	7	5.04
Light 25 C	mDCR	5.7	7	5.05
Light 25 C	mDCR	5.7	7	5.02
Light 25 C	mDCR	5.7	7	5.08
Light 25 C	mDCR	6.3	7	5.65
Light 25 C	mDCR	6.3	7	5.64
Light 25 C	mDCR	6.3	7	5.64
Light 25 C	mDCR	6.3	7	5.64
Light 25 C	mDCR	6.3	7	5.64
Light 25 C	mDCR	7.8	7	6.75
Light 25 C	mDCR	7.8	7	6.74
Light 25 C	mDCR	7.8	7	6.75
Light 25 C	mDCR	7.8	7	6.74
Light 25 C	mDCR	7.8	7	6.74
Light 25 C	mDCR	3.6	14	4.18
Light 25 C	mDCR	3.6	14	4.17
Light 25 C	mDCR	3.6	14	4.18
Light 25 C	mDCR	3.6	14	4.15
Light 25 C	mDCR	3.6	14	4.18
Light 25 C	mDCR	5.1	14	4.68
Light 25 C	mDCR	5.1	14	4.68
Light 25 C	mDCR	5.1	14	4.68
Light 25 C	mDCR	5.1	14	4.67
Light 25 C	mDCR	5.1	14	4.65
Light 25 C	mDCR	5.7	14	4.68
Light 25 C	mDCR	5.7	14	4.69
Light 25 C	mDCR	5.7	14	4.69
Light 25 C	mDCR	5.7	14	4.69
Light 25 C	mDCR	5.7	14	4.69
Light 25 C	mDCR	6.3	14	5.38
Light 25 C	mDCR	6.3	14	5.38
Light 25 C	mDCR	6.3	14	5.38
Light 25 C	mDCR	6.3	14	5.38
Light 25 C	mDCR	6.3	14	5.38
Light 25 C	mDCR	7.8	14	6.66
Light 25 C	mDCR	7.8	14	6.67
Light 25 C	mDCR	7.8	14	6.66
Light 25 C	mDCR	7.8	14	6.66
Light 25 C	mDCR	7.8	14	6.64
Light 25 C	mDCR	3.6	21	3.96
Light 25 C	mDCR	3.6	21	4.03
Light 25 C	mDCR	3.6	21	4.04
Light 25 C	mDCR	3.6	21	4.06
Light 25 C	mDCR	3.6	21	4.06
Light 25 C	mDCR	5.1	21	4.5
Light 25 C	mDCR	5.1	21	4.51
Light 25 C	mDCR	5.1	21	4.52
Light 25 C	mDCR	5.1	21	4.52
Light 25 C	mDCR	5.1	21	4.51
Light 25 C	mDCR	5.7	21	4.43
Light 25 C	mDCR	5.7	21	4.42
Light 25 C	mDCR	5.7	21	4.41
Light 25 C	mDCR	5.7	21	4.41
Light 25 C	mDCR	5.7	21	4.41
Light 25 C	mDCR	6.3	21	5.14
Light 25 C	mDCR	6.3	21	5.15
Light 25 C	mDCR	6.3	21	5.15
Light 25 C	mDCR	6.3	21	5.15
Light 25 C	mDCR	6.3	21	5.15
Light 25 C	mDCR	7.8	21	6.46
Light 25 C	mDCR	7.8	21	6.48
Light 25 C	mDCR	7.8	21	6.49
Light 25 C	mDCR	7.8	21	6.49
Light 25 C	mDCR	7.8	21	6.49
Light 25 C	mDCR	3.6	28	4.16
Light 25 C	mDCR	3.6	28	4.03
Light 25 C	mDCR	3.6	28	4.03
Light 25 C	mDCR	3.6	28	4.03
Light 25 C	mDCR	3.6	28	4.04
Light 25 C	mDCR	5.1	28	4.41
Light 25 C	mDCR	5.1	28	4.4
Light 25 C	mDCR	5.1	28	4.4
Light 25 C	mDCR	5.1	28	4.41
Light 25 C	mDCR	5.1	28	4.4
Light 25 C	mDCR	5.7	28	4.43
Light 25 C	mDCR	5.7	28	4.41
Light 25 C	mDCR	5.7	28	4.41
Light 25 C	mDCR	5.7	28	4.41
Light 25 C	mDCR	5.7	28	4.41
Light 25 C	mDCR	6.3	28	4.95
Light 25 C	mDCR	6.3	28	4.95
Light 25 C	mDCR	6.3	28	4.96
Light 25 C	mDCR	6.3	28	4.96
Light 25 C	mDCR	6.3	28	4.96
Light 25 C	mDCR	7.8	28	6.37
Light 25 C	mDCR	7.8	28	6.38
Light 25 C	mDCR	7.8	28	6.38
Light 25 C	mDCR	7.8	28	6.38
Light 25 C	mDCR	7.8	28	6.38
Light 25 C	mDCR	3.6	35	3.9
Light 25 C	mDCR	3.6	35	3.9
Light 25 C	mDCR	3.6	35	3.9
Light 25 C	mDCR	3.6	35	3.9
Light 25 C	mDCR	3.6	35	3.9
Light 25 C	mDCR	5.1	35	4.23
Light 25 C	mDCR	5.1	35	4.24
Light 25 C	mDCR	5.1	35	4.23
Light 25 C	mDCR	5.1	35	4.23
Light 25 C	mDCR	5.1	35	4.23
Light 25 C	mDCR	5.7	35	4.17
Light 25 C	mDCR	5.7	35	4.16
Light 25 C	mDCR	5.7	35	4.17
Light 25 C	mDCR	5.7	35	4.17
Light 25 C	mDCR	5.7	35	4.17
Light 25 C	mDCR	6.3	35	4.67
Light 25 C	mDCR	6.3	35	4.67
Light 25 C	mDCR	6.3	35	4.67
Light 25 C	mDCR	6.3	35	4.66
Light 25 C	mDCR	6.3	35	4.67
Light 25 C	mDCR	7.8	35	6.22
Light 25 C	mDCR	7.8	35	6.23
Light 25 C	mDCR	7.8	35	6.23
Light 25 C	mDCR	7.8	35	6.23
Light 25 C	mDCR	7.8	35	6.23
Light 25 C	mDCR+MES	3.6	1	4.56
Light 25 C	mDCR+MES	3.6	1	4.59
Light 25 C	mDCR+MES	3.6	1	4.58
Light 25 C	mDCR+MES	3.6	1	4.57
Light 25 C	mDCR+MES	3.6	1	4.57
Light 25 C	mDCR+MES	5.1	1	5.31
Light 25 C	mDCR+MES	5.1	1	5.31
Light 25 C	mDCR+MES	5.1	1	5.31
Light 25 C	mDCR+MES	5.1	1	5.31
Light 25 C	mDCR+MES	5.1	1	5.31
Light 25 C	mDCR+MES	5.7	1	5.75
Light 25 C	mDCR+MES	5.7	1	5.75
Light 25 C	mDCR+MES	5.7	1	5.74
Light 25 C	mDCR+MES	5.7	1	5.75
Light 25 C	mDCR+MES	5.7	1	5.75
Light 25 C	mDCR+MES	6.3	1	6.27
Light 25 C	mDCR+MES	6.3	1	6.27
Light 25 C	mDCR+MES	6.3	1	6.27
Light 25 C	mDCR+MES	6.3	1	6.28
Light 25 C	mDCR+MES	6.3	1	6.28
Light 25 C	mDCR+MES	7.8	1	7.14
Light 25 C	mDCR+MES	7.8	1	7.14
Light 25 C	mDCR+MES	7.8	1	7.15
Light 25 C	mDCR+MES	7.8	1	7.15
Light 25 C	mDCR+MES	7.8	1	7.16
Light 25 C	mDCR+MES	3.6	3	4.39
Light 25 C	mDCR+MES	3.6	3	4.38
Light 25 C	mDCR+MES	3.6	3	4.37
Light 25 C	mDCR+MES	3.6	3	4.37
Light 25 C	mDCR+MES	3.6	3	4.38
Light 25 C	mDCR+MES	5.1	3	5.25
Light 25 C	mDCR+MES	5.1	3	5.24
Light 25 C	mDCR+MES	5.1	3	5.24
Light 25 C	mDCR+MES	5.1	3	5.24
Light 25 C	mDCR+MES	5.1	3	5.23
Light 25 C	mDCR+MES	5.7	3	5.71
Light 25 C	mDCR+MES	5.7	3	5.71
Light 25 C	mDCR+MES	5.7	3	5.7
Light 25 C	mDCR+MES	5.7	3	5.7
Light 25 C	mDCR+MES	5.7	3	5.7
Light 25 C	mDCR+MES	6.3	3	6.22
Light 25 C	mDCR+MES	6.3	3	6.23
Light 25 C	mDCR+MES	6.3	3	6.22
Light 25 C	mDCR+MES	6.3	3	6.22
Light 25 C	mDCR+MES	6.3	3	6.22
Light 25 C	mDCR+MES	7.8	3	7.1
Light 25 C	mDCR+MES	7.8	3	7.09
Light 25 C	mDCR+MES	7.8	3	7.1
Light 25 C	mDCR+MES	7.8	3	7.1
Light 25 C	mDCR+MES	7.8	3	7.09
Light 25 C	mDCR+MES	3.6	5	4.36
Light 25 C	mDCR+MES	3.6	5	4.34
Light 25 C	mDCR+MES	3.6	5	4.34
Light 25 C	mDCR+MES	3.6	5	4.34
Light 25 C	mDCR+MES	3.6	5	4.34
Light 25 C	mDCR+MES	5.1	5	5.19
Light 25 C	mDCR+MES	5.1	5	5.18
Light 25 C	mDCR+MES	5.1	5	5.18
Light 25 C	mDCR+MES	5.1	5	5.18
Light 25 C	mDCR+MES	5.1	5	5.18
Light 25 C	mDCR+MES	5.7	5	5.68
Light 25 C	mDCR+MES	5.7	5	5.67
Light 25 C	mDCR+MES	5.7	5	5.68
Light 25 C	mDCR+MES	5.7	5	5.67
Light 25 C	mDCR+MES	5.7	5	5.67
Light 25 C	mDCR+MES	6.3	5	6.22
Light 25 C	mDCR+MES	6.3	5	6.22
Light 25 C	mDCR+MES	6.3	5	6.21
Light 25 C	mDCR+MES	6.3	5	6.21
Light 25 C	mDCR+MES	6.3	5	6.21
Light 25 C	mDCR+MES	7.8	5	7.1
Light 25 C	mDCR+MES	7.8	5	7.09
Light 25 C	mDCR+MES	7.8	5	7.08
Light 25 C	mDCR+MES	7.8	5	7.07
Light 25 C	mDCR+MES	7.8	5	7.08
Light 25 C	mDCR+MES	3.6	7	4.22
Light 25 C	mDCR+MES	3.6	7	4.21
Light 25 C	mDCR+MES	3.6	7	4.21
Light 25 C	mDCR+MES	3.6	7	4.2
Light 25 C	mDCR+MES	3.6	7	4.21
Light 25 C	mDCR+MES	5.1	7	5.09
Light 25 C	mDCR+MES	5.1	7	5.08
Light 25 C	mDCR+MES	5.1	7	5.08
Light 25 C	mDCR+MES	5.1	7	5.07
Light 25 C	mDCR+MES	5.1	7	5.08
Light 25 C	mDCR+MES	5.7	7	5.62
Light 25 C	mDCR+MES	5.7	7	5.61
Light 25 C	mDCR+MES	5.7	7	5.61
Light 25 C	mDCR+MES	5.7	7	5.6
Light 25 C	mDCR+MES	5.7	7	5.61
Light 25 C	mDCR+MES	6.3	7	6.15
Light 25 C	mDCR+MES	6.3	7	6.16
Light 25 C	mDCR+MES	6.3	7	6.16
Light 25 C	mDCR+MES	6.3	7	6.15
Light 25 C	mDCR+MES	6.3	7	6.16
Light 25 C	mDCR+MES	7.8	7	7.02
Light 25 C	mDCR+MES	7.8	7	7.02
Light 25 C	mDCR+MES	7.8	7	7.02
Light 25 C	mDCR+MES	7.8	7	7.02
Light 25 C	mDCR+MES	7.8	7	7.03
Light 25 C	mDCR+MES	3.6	14	4.1
Light 25 C	mDCR+MES	3.6	14	4.08
Light 25 C	mDCR+MES	3.6	14	4.08
Light 25 C	mDCR+MES	3.6	14	4.08
Light 25 C	mDCR+MES	3.6	14	4.07
Light 25 C	mDCR+MES	5.1	14	4.88
Light 25 C	mDCR+MES	5.1	14	4.89
Light 25 C	mDCR+MES	5.1	14	4.9
Light 25 C	mDCR+MES	5.1	14	4.9
Light 25 C	mDCR+MES	5.1	14	4.9
Light 25 C	mDCR+MES	5.7	14	5.56
Light 25 C	mDCR+MES	5.7	14	5.55
Light 25 C	mDCR+MES	5.7	14	5.55
Light 25 C	mDCR+MES	5.7	14	5.55
Light 25 C	mDCR+MES	5.7	14	5.55
Light 25 C	mDCR+MES	6.3	14	6.1
Light 25 C	mDCR+MES	6.3	14	6.12
Light 25 C	mDCR+MES	6.3	14	6.1
Light 25 C	mDCR+MES	6.3	14	6.11
Light 25 C	mDCR+MES	6.3	14	6.11
Light 25 C	mDCR+MES	7.8	14	6.89
Light 25 C	mDCR+MES	7.8	14	6.88
Light 25 C	mDCR+MES	7.8	14	6.89
Light 25 C	mDCR+MES	7.8	14	6.87
Light 25 C	mDCR+MES	7.8	14	6.87
Light 25 C	mDCR+MES	3.6	21	4.07
Light 25 C	mDCR+MES	3.6	21	4.07
Light 25 C	mDCR+MES	3.6	21	4.07
Light 25 C	mDCR+MES	3.6	21	4.06
Light 25 C	mDCR+MES	3.6	21	4.06
Light 25 C	mDCR+MES	5.1	21	4.75
Light 25 C	mDCR+MES	5.1	21	4.75
Light 25 C	mDCR+MES	5.1	21	4.77
Light 25 C	mDCR+MES	5.1	21	4.77
Light 25 C	mDCR+MES	5.1	21	4.78
Light 25 C	mDCR+MES	5.7	21	5.47
Light 25 C	mDCR+MES	5.7	21	5.48
Light 25 C	mDCR+MES	5.7	21	5.48
Light 25 C	mDCR+MES	5.7	21	5.47
Light 25 C	mDCR+MES	5.7	21	5.47
Light 25 C	mDCR+MES	6.3	21	6.06
Light 25 C	mDCR+MES	6.3	21	6.06
Light 25 C	mDCR+MES	6.3	21	6.07
Light 25 C	mDCR+MES	6.3	21	6.07
Light 25 C	mDCR+MES	6.3	21	6.07
Light 25 C	mDCR+MES	7.8	21	6.87
Light 25 C	mDCR+MES	7.8	21	6.87
Light 25 C	mDCR+MES	7.8	21	6.88
Light 25 C	mDCR+MES	7.8	21	6.87
Light 25 C	mDCR+MES	7.8	21	6.88
Light 25 C	mDCR+MES	3.6	28	4.01
Light 25 C	mDCR+MES	3.6	28	4
Light 25 C	mDCR+MES	3.6	28	4
Light 25 C	mDCR+MES	3.6	28	4.01
Light 25 C	mDCR+MES	3.6	28	4
Light 25 C	mDCR+MES	5.1	28	4.68
Light 25 C	mDCR+MES	5.1	28	4.69
Light 25 C	mDCR+MES	5.1	28	4.69
Light 25 C	mDCR+MES	5.1	28	4.69
Light 25 C	mDCR+MES	5.1	28	4.69
Light 25 C	mDCR+MES	5.7	28	5.4
Light 25 C	mDCR+MES	5.7	28	5.4
Light 25 C	mDCR+MES	5.7	28	5.41
Light 25 C	mDCR+MES	5.7	28	5.41
Light 25 C	mDCR+MES	5.7	28	5.41
Light 25 C	mDCR+MES	6.3	28	6
Light 25 C	mDCR+MES	6.3	28	6.01
Light 25 C	mDCR+MES	6.3	28	6.02
Light 25 C	mDCR+MES	6.3	28	6.02
Light 25 C	mDCR+MES	6.3	28	6.02
Light 25 C	mDCR+MES	7.8	28	6.68
Light 25 C	mDCR+MES	7.8	28	6.68
Light 25 C	mDCR+MES	7.8	28	6.68
Light 25 C	mDCR+MES	7.8	28	6.68
Light 25 C	mDCR+MES	7.8	28	6.67
Light 25 C	mDCR+MES	3.6	35	3.88
Light 25 C	mDCR+MES	3.6	35	3.87
Light 25 C	mDCR+MES	3.6	35	3.87
Light 25 C	mDCR+MES	3.6	35	3.86
Light 25 C	mDCR+MES	3.6	35	3.86
Light 25 C	mDCR+MES	5.1	35	4.48
Light 25 C	mDCR+MES	5.1	35	4.49
Light 25 C	mDCR+MES	5.1	35	4.49
Light 25 C	mDCR+MES	5.1	35	4.49
Light 25 C	mDCR+MES	5.1	35	4.5
Light 25 C	mDCR+MES	5.7	35	5.23
Light 25 C	mDCR+MES	5.7	35	5.23
Light 25 C	mDCR+MES	5.7	35	5.23
Light 25 C	mDCR+MES	5.7	35	5.23
Light 25 C	mDCR+MES	5.7	35	5.24
Light 25 C	mDCR+MES	6.3	35	5.9
Light 25 C	mDCR+MES	6.3	35	5.89
Light 25 C	mDCR+MES	6.3	35	5.9
Light 25 C	mDCR+MES	6.3	35	5.9
Light 25 C	mDCR+MES	6.3	35	5.89
Light 25 C	mDCR+MES	7.8	35	6.59
Light 25 C	mDCR+MES	7.8	35	6.58
Light 25 C	mDCR+MES	7.8	35	6.58
Light 25 C	mDCR+MES	7.8	35	6.58
Light 25 C	mDCR+MES	7.8	35	6.59
Dark 25 C	mDCR	3.6	1	4.58
Dark 25 C	mDCR	3.6	1	4.56
Dark 25 C	mDCR	3.6	1	4.56
Dark 25 C	mDCR	3.6	1	4.55
Dark 25 C	mDCR	3.6	1	4.55
Dark 25 C	mDCR	5.1	1	5.52
Dark 25 C	mDCR	5.1	1	5.53
Dark 25 C	mDCR	5.1	1	5.52
Dark 25 C	mDCR	5.1	1	5.52
Dark 25 C	mDCR	5.1	1	5.53
Dark 25 C	mDCR	5.7	1	5.78
Dark 25 C	mDCR	5.7	1	5.82
Dark 25 C	mDCR	5.7	1	5.82
Dark 25 C	mDCR	5.7	1	5.83
Dark 25 C	mDCR	5.7	1	5.84
Dark 25 C	mDCR	6.3	1	6.12
Dark 25 C	mDCR	6.3	1	6.12
Dark 25 C	mDCR	6.3	1	6.12
Dark 25 C	mDCR	6.3	1	6.12
Dark 25 C	mDCR	6.3	1	6.11
Dark 25 C	mDCR	7.8	1	7.01
Dark 25 C	mDCR	7.8	1	7.02
Dark 25 C	mDCR	7.8	1	7.02
Dark 25 C	mDCR	7.8	1	7.02
Dark 25 C	mDCR	7.8	1	7.02
Dark 25 C	mDCR	3.6	3	4.54
Dark 25 C	mDCR	3.6	3	4.55
Dark 25 C	mDCR	3.6	3	4.54
Dark 25 C	mDCR	3.6	3	4.53
Dark 25 C	mDCR	3.6	3	4.53
Dark 25 C	mDCR	5.1	3	5.61
Dark 25 C	mDCR	5.1	3	5.58
Dark 25 C	mDCR	5.1	3	5.6
Dark 25 C	mDCR	5.1	3	5.59
Dark 25 C	mDCR	5.1	3	5.59
Dark 25 C	mDCR	5.7	3	5.88
Dark 25 C	mDCR	5.7	3	5.89
Dark 25 C	mDCR	5.7	3	5.9
Dark 25 C	mDCR	5.7	3	5.89
Dark 25 C	mDCR	5.7	3	5.9
Dark 25 C	mDCR	6.3	3	6.13
Dark 25 C	mDCR	6.3	3	6.12
Dark 25 C	mDCR	6.3	3	6.12
Dark 25 C	mDCR	6.3	3	6.12
Dark 25 C	mDCR	6.3	3	6.12
Dark 25 C	mDCR	7.8	3	7.01
Dark 25 C	mDCR	7.8	3	7.02
Dark 25 C	mDCR	7.8	3	7.02
Dark 25 C	mDCR	7.8	3	7.01
Dark 25 C	mDCR	7.8	3	7.02
Dark 25 C	mDCR	3.6	5	4.55
Dark 25 C	mDCR	3.6	5	4.54
Dark 25 C	mDCR	3.6	5	4.53
Dark 25 C	mDCR	3.6	5	4.54
Dark 25 C	mDCR	3.6	5	4.54
Dark 25 C	mDCR	5.1	5	5.65
Dark 25 C	mDCR	5.1	5	5.64
Dark 25 C	mDCR	5.1	5	5.63
Dark 25 C	mDCR	5.1	5	5.64
Dark 25 C	mDCR	5.1	5	5.65
Dark 25 C	mDCR	5.7	5	5.93
Dark 25 C	mDCR	5.7	5	5.94
Dark 25 C	mDCR	5.7	5	5.93
Dark 25 C	mDCR	5.7	5	5.94
Dark 25 C	mDCR	5.7	5	5.94
Dark 25 C	mDCR	6.3	5	6.13
Dark 25 C	mDCR	6.3	5	6.12
Dark 25 C	mDCR	6.3	5	6.11
Dark 25 C	mDCR	6.3	5	6.11
Dark 25 C	mDCR	6.3	5	6.11
Dark 25 C	mDCR	7.8	5	7.01
Dark 25 C	mDCR	7.8	5	7.02
Dark 25 C	mDCR	7.8	5	7.02
Dark 25 C	mDCR	7.8	5	7.01
Dark 25 C	mDCR	7.8	5	7.01
Dark 25 C	mDCR	3.6	7	4.36
Dark 25 C	mDCR	3.6	7	4.35
Dark 25 C	mDCR	3.6	7	4.36
Dark 25 C	mDCR	3.6	7	4.36
Dark 25 C	mDCR	3.6	7	4.35
Dark 25 C	mDCR	5.1	7	5.49
Dark 25 C	mDCR	5.1	7	5.52
Dark 25 C	mDCR	5.1	7	5.52
Dark 25 C	mDCR	5.1	7	5.52
Dark 25 C	mDCR	5.1	7	5.53
Dark 25 C	mDCR	5.7	7	5.82
Dark 25 C	mDCR	5.7	7	5.82
Dark 25 C	mDCR	5.7	7	5.82
Dark 25 C	mDCR	5.7	7	5.82
Dark 25 C	mDCR	5.7	7	5.81
Dark 25 C	mDCR	6.3	7	6.11
Dark 25 C	mDCR	6.3	7	6.12
Dark 25 C	mDCR	6.3	7	6.11
Dark 25 C	mDCR	6.3	7	6.12
Dark 25 C	mDCR	6.3	7	6.12
Dark 25 C	mDCR	7.8	7	7.02
Dark 25 C	mDCR	7.8	7	7.03
Dark 25 C	mDCR	7.8	7	7.04
Dark 25 C	mDCR	7.8	7	7.04
Dark 25 C	mDCR	7.8	7	7.03
Dark 25 C	mDCR	3.6	14	4.38
Dark 25 C	mDCR	3.6	14	4.4
Dark 25 C	mDCR	3.6	14	4.39
Dark 25 C	mDCR	3.6	14	4.38
Dark 25 C	mDCR	3.6	14	4.38
Dark 25 C	mDCR	5.1	14	5.33
Dark 25 C	mDCR	5.1	14	5.36
Dark 25 C	mDCR	5.1	14	5.35
Dark 25 C	mDCR	5.1	14	5.38
Dark 25 C	mDCR	5.1	14	5.36
Dark 25 C	mDCR	5.7	14	5.83
Dark 25 C	mDCR	5.7	14	5.84
Dark 25 C	mDCR	5.7	14	5.84
Dark 25 C	mDCR	5.7	14	5.84
Dark 25 C	mDCR	5.7	14	5.84
Dark 25 C	mDCR	6.3	14	6.1
Dark 25 C	mDCR	6.3	14	6.1
Dark 25 C	mDCR	6.3	14	6.11
Dark 25 C	mDCR	6.3	14	6.1
Dark 25 C	mDCR	6.3	14	6.11
Dark 25 C	mDCR	7.8	14	6.97
Dark 25 C	mDCR	7.8	14	6.99
Dark 25 C	mDCR	7.8	14	6.98
Dark 25 C	mDCR	7.8	14	6.98
Dark 25 C	mDCR	7.8	14	6.97
Dark 25 C	mDCR	3.6	21	4.29
Dark 25 C	mDCR	3.6	21	4.31
Dark 25 C	mDCR	3.6	21	4.31
Dark 25 C	mDCR	3.6	21	4.34
Dark 25 C	mDCR	3.6	21	4.36
Dark 25 C	mDCR	5.1	21	5.49
Dark 25 C	mDCR	5.1	21	5.51
Dark 25 C	mDCR	5.1	21	5.52
Dark 25 C	mDCR	5.1	21	5.53
Dark 25 C	mDCR	5.1	21	5.53
Dark 25 C	mDCR	5.7	21	5.83
Dark 25 C	mDCR	5.7	21	5.84
Dark 25 C	mDCR	5.7	21	5.84
Dark 25 C	mDCR	5.7	21	5.84
Dark 25 C	mDCR	5.7	21	5.83
Dark 25 C	mDCR	6.3	21	6.1
Dark 25 C	mDCR	6.3	21	6.1
Dark 25 C	mDCR	6.3	21	6.1
Dark 25 C	mDCR	6.3	21	6.09
Dark 25 C	mDCR	6.3	21	6.09
Dark 25 C	mDCR	7.8	21	6.96
Dark 25 C	mDCR	7.8	21	6.97
Dark 25 C	mDCR	7.8	21	6.97
Dark 25 C	mDCR	7.8	21	6.97
Dark 25 C	mDCR	7.8	21	6.97
Dark 25 C	mDCR	3.6	28	4.36
Dark 25 C	mDCR	3.6	28	4.29
Dark 25 C	mDCR	3.6	28	4.37
Dark 25 C	mDCR	3.6	28	4.36
Dark 25 C	mDCR	3.6	28	4.37
Dark 25 C	mDCR	5.1	28	5.55
Dark 25 C	mDCR	5.1	28	5.56
Dark 25 C	mDCR	5.1	28	5.55
Dark 25 C	mDCR	5.1	28	5.56
Dark 25 C	mDCR	5.1	28	5.58
Dark 25 C	mDCR	5.7	28	5.82
Dark 25 C	mDCR	5.7	28	5.82
Dark 25 C	mDCR	5.7	28	5.82
Dark 25 C	mDCR	5.7	28	5.82
Dark 25 C	mDCR	5.7	28	5.82
Dark 25 C	mDCR	6.3	28	6.1
Dark 25 C	mDCR	6.3	28	6.1
Dark 25 C	mDCR	6.3	28	6.1
Dark 25 C	mDCR	6.3	28	6.1
Dark 25 C	mDCR	6.3	28	6.1
Dark 25 C	mDCR	7.8	28	6.95
Dark 25 C	mDCR	7.8	28	6.96
Dark 25 C	mDCR	7.8	28	6.95
Dark 25 C	mDCR	7.8	28	6.95
Dark 25 C	mDCR	7.8	28	6.95
Dark 25 C	mDCR	3.6	35	4.4
Dark 25 C	mDCR	3.6	35	4.39
Dark 25 C	mDCR	3.6	35	4.4
Dark 25 C	mDCR	3.6	35	4.39
Dark 25 C	mDCR	3.6	35	4.38
Dark 25 C	mDCR	5.1	35	5.65
Dark 25 C	mDCR	5.1	35	5.64
Dark 25 C	mDCR	5.1	35	5.62
Dark 25 C	mDCR	5.1	35	5.62
Dark 25 C	mDCR	5.1	35	5.63
Dark 25 C	mDCR	5.7	35	5.8
Dark 25 C	mDCR	5.7	35	5.8
Dark 25 C	mDCR	5.7	35	5.79
Dark 25 C	mDCR	5.7	35	5.79
Dark 25 C	mDCR	5.7	35	5.79
Dark 25 C	mDCR	6.3	35	6.05
Dark 25 C	mDCR	6.3	35	6.05
Dark 25 C	mDCR	6.3	35	6.06
Dark 25 C	mDCR	6.3	35	6.04
Dark 25 C	mDCR	6.3	35	6.04
Dark 25 C	mDCR	7.8	35	6.89
Dark 25 C	mDCR	7.8	35	6.9
Dark 25 C	mDCR	7.8	35	6.9
Dark 25 C	mDCR	7.8	35	6.9
Dark 25 C	mDCR	7.8	35	6.89
Dark 25 C	mDCR+MES	3.6	1	4.37
Dark 25 C	mDCR+MES	3.6	1	4.36
Dark 25 C	mDCR+MES	3.6	1	4.35
Dark 25 C	mDCR+MES	3.6	1	4.35
Dark 25 C	mDCR+MES	3.6	1	4.35
Dark 25 C	mDCR+MES	5.1	1	5.32
Dark 25 C	mDCR+MES	5.1	1	5.32
Dark 25 C	mDCR+MES	5.1	1	5.32
Dark 25 C	mDCR+MES	5.1	1	5.32
Dark 25 C	mDCR+MES	5.1	1	5.32
Dark 25 C	mDCR+MES	5.7	1	5.82
Dark 25 C	mDCR+MES	5.7	1	5.81
Dark 25 C	mDCR+MES	5.7	1	5.81
Dark 25 C	mDCR+MES	5.7	1	5.81
Dark 25 C	mDCR+MES	5.7	1	5.81
Dark 25 C	mDCR+MES	6.3	1	6.36
Dark 25 C	mDCR+MES	6.3	1	6.36
Dark 25 C	mDCR+MES	6.3	1	6.35
Dark 25 C	mDCR+MES	6.3	1	6.35
Dark 25 C	mDCR+MES	6.3	1	6.35
Dark 25 C	mDCR+MES	7.8	1	7.22
Dark 25 C	mDCR+MES	7.8	1	7.21
Dark 25 C	mDCR+MES	7.8	1	7.22
Dark 25 C	mDCR+MES	7.8	1	7.21
Dark 25 C	mDCR+MES	7.8	1	7.21
Dark 25 C	mDCR+MES	3.6	3	4.36
Dark 25 C	mDCR+MES	3.6	3	4.35
Dark 25 C	mDCR+MES	3.6	3	4.35
Dark 25 C	mDCR+MES	3.6	3	4.34
Dark 25 C	mDCR+MES	3.6	3	4.35
Dark 25 C	mDCR+MES	5.1	3	5.29
Dark 25 C	mDCR+MES	5.1	3	5.29
Dark 25 C	mDCR+MES	5.1	3	5.29
Dark 25 C	mDCR+MES	5.1	3	5.29
Dark 25 C	mDCR+MES	5.1	3	5.29
Dark 25 C	mDCR+MES	5.7	3	5.81
Dark 25 C	mDCR+MES	5.7	3	5.8
Dark 25 C	mDCR+MES	5.7	3	5.8
Dark 25 C	mDCR+MES	5.7	3	5.8
Dark 25 C	mDCR+MES	5.7	3	5.8
Dark 25 C	mDCR+MES	6.3	3	6.33
Dark 25 C	mDCR+MES	6.3	3	6.34
Dark 25 C	mDCR+MES	6.3	3	6.33
Dark 25 C	mDCR+MES	6.3	3	6.33
Dark 25 C	mDCR+MES	6.3	3	6.33
Dark 25 C	mDCR+MES	7.8	3	7.13
Dark 25 C	mDCR+MES	7.8	3	7.14
Dark 25 C	mDCR+MES	7.8	3	7.14
Dark 25 C	mDCR+MES	7.8	3	7.13
Dark 25 C	mDCR+MES	7.8	3	7.13
Dark 25 C	mDCR+MES	3.6	5	4.36
Dark 25 C	mDCR+MES	3.6	5	4.35
Dark 25 C	mDCR+MES	3.6	5	4.35
Dark 25 C	mDCR+MES	3.6	5	4.34
Dark 25 C	mDCR+MES	3.6	5	4.34
Dark 25 C	mDCR+MES	5.1	5	5.31
Dark 25 C	mDCR+MES	5.1	5	5.32
Dark 25 C	mDCR+MES	5.1	5	5.31
Dark 25 C	mDCR+MES	5.1	5	5.31
Dark 25 C	mDCR+MES	5.1	5	5.31
Dark 25 C	mDCR+MES	5.7	5	5.8
Dark 25 C	mDCR+MES	5.7	5	5.79
Dark 25 C	mDCR+MES	5.7	5	5.79
Dark 25 C	mDCR+MES	5.7	5	5.8
Dark 25 C	mDCR+MES	5.7	5	5.79
Dark 25 C	mDCR+MES	6.3	5	6.35
Dark 25 C	mDCR+MES	6.3	5	6.35
Dark 25 C	mDCR+MES	6.3	5	6.35
Dark 25 C	mDCR+MES	6.3	5	6.34
Dark 25 C	mDCR+MES	6.3	5	6.34
Dark 25 C	mDCR+MES	7.8	5	7.21
Dark 25 C	mDCR+MES	7.8	5	7.21
Dark 25 C	mDCR+MES	7.8	5	7.21
Dark 25 C	mDCR+MES	7.8	5	7.21
Dark 25 C	mDCR+MES	7.8	5	7.2
Dark 25 C	mDCR+MES	3.6	7	4.27
Dark 25 C	mDCR+MES	3.6	7	4.28
Dark 25 C	mDCR+MES	3.6	7	4.27
Dark 25 C	mDCR+MES	3.6	7	4.28
Dark 25 C	mDCR+MES	3.6	7	4.28
Dark 25 C	mDCR+MES	5.1	7	5.26
Dark 25 C	mDCR+MES	5.1	7	5.24
Dark 25 C	mDCR+MES	5.1	7	5.25
Dark 25 C	mDCR+MES	5.1	7	5.25
Dark 25 C	mDCR+MES	5.1	7	5.25
Dark 25 C	mDCR+MES	5.7	7	5.76
Dark 25 C	mDCR+MES	5.7	7	5.76
Dark 25 C	mDCR+MES	5.7	7	5.75
Dark 25 C	mDCR+MES	5.7	7	5.75
Dark 25 C	mDCR+MES	5.7	7	5.75
Dark 25 C	mDCR+MES	6.3	7	6.32
Dark 25 C	mDCR+MES	6.3	7	6.31
Dark 25 C	mDCR+MES	6.3	7	6.3
Dark 25 C	mDCR+MES	6.3	7	6.3
Dark 25 C	mDCR+MES	6.3	7	6.3
Dark 25 C	mDCR+MES	7.8	7	7.11
Dark 25 C	mDCR+MES	7.8	7	7.12
Dark 25 C	mDCR+MES	7.8	7	7.11
Dark 25 C	mDCR+MES	7.8	7	7.11
Dark 25 C	mDCR+MES	7.8	7	7.11
Dark 25 C	mDCR+MES	3.6	14	4.32
Dark 25 C	mDCR+MES	3.6	14	4.31
Dark 25 C	mDCR+MES	3.6	14	4.31
Dark 25 C	mDCR+MES	3.6	14	4.3
Dark 25 C	mDCR+MES	3.6	14	4.3
Dark 25 C	mDCR+MES	5.1	14	5.27
Dark 25 C	mDCR+MES	5.1	14	5.27
Dark 25 C	mDCR+MES	5.1	14	5.27
Dark 25 C	mDCR+MES	5.1	14	5.28
Dark 25 C	mDCR+MES	5.1	14	5.28
Dark 25 C	mDCR+MES	5.7	14	5.78
Dark 25 C	mDCR+MES	5.7	14	5.79
Dark 25 C	mDCR+MES	5.7	14	5.78
Dark 25 C	mDCR+MES	5.7	14	5.77
Dark 25 C	mDCR+MES	5.7	14	5.78
Dark 25 C	mDCR+MES	6.3	14	6.32
Dark 25 C	mDCR+MES	6.3	14	6.28
Dark 25 C	mDCR+MES	6.3	14	6.3
Dark 25 C	mDCR+MES	6.3	14	6.31
Dark 25 C	mDCR+MES	6.3	14	6.31
Dark 25 C	mDCR+MES	7.8	14	7.15
Dark 25 C	mDCR+MES	7.8	14	7.15
Dark 25 C	mDCR+MES	7.8	14	7.15
Dark 25 C	mDCR+MES	7.8	14	7.15
Dark 25 C	mDCR+MES	7.8	14	7.15
Dark 25 C	mDCR+MES	3.6	21	4.32
Dark 25 C	mDCR+MES	3.6	21	4.3
Dark 25 C	mDCR+MES	3.6	21	4.3
Dark 25 C	mDCR+MES	3.6	21	4.3
Dark 25 C	mDCR+MES	3.6	21	4.29
Dark 25 C	mDCR+MES	5.1	21	5.26
Dark 25 C	mDCR+MES	5.1	21	5.26
Dark 25 C	mDCR+MES	5.1	21	5.27
Dark 25 C	mDCR+MES	5.1	21	5.27
Dark 25 C	mDCR+MES	5.1	21	5.27
Dark 25 C	mDCR+MES	5.7	21	5.79
Dark 25 C	mDCR+MES	5.7	21	5.78
Dark 25 C	mDCR+MES	5.7	21	5.79
Dark 25 C	mDCR+MES	5.7	21	5.78
Dark 25 C	mDCR+MES	5.7	21	5.78
Dark 25 C	mDCR+MES	6.3	21	6.31
Dark 25 C	mDCR+MES	6.3	21	6.31
Dark 25 C	mDCR+MES	6.3	21	6.31
Dark 25 C	mDCR+MES	6.3	21	6.3
Dark 25 C	mDCR+MES	6.3	21	6.31
Dark 25 C	mDCR+MES	7.8	21	7.19
Dark 25 C	mDCR+MES	7.8	21	7.19
Dark 25 C	mDCR+MES	7.8	21	7.19
Dark 25 C	mDCR+MES	7.8	21	7.19
Dark 25 C	mDCR+MES	7.8	21	7.19
Dark 25 C	mDCR+MES	3.6	28	4.29
Dark 25 C	mDCR+MES	3.6	28	4.28
Dark 25 C	mDCR+MES	3.6	28	4.28
Dark 25 C	mDCR+MES	3.6	28	4.28
Dark 25 C	mDCR+MES	3.6	28	4.28
Dark 25 C	mDCR+MES	5.1	28	5.26
Dark 25 C	mDCR+MES	5.1	28	5.26
Dark 25 C	mDCR+MES	5.1	28	5.25
Dark 25 C	mDCR+MES	5.1	28	5.26
Dark 25 C	mDCR+MES	5.1	28	5.26
Dark 25 C	mDCR+MES	5.7	28	5.76
Dark 25 C	mDCR+MES	5.7	28	5.76
Dark 25 C	mDCR+MES	5.7	28	5.76
Dark 25 C	mDCR+MES	5.7	28	5.76
Dark 25 C	mDCR+MES	5.7	28	5.77
Dark 25 C	mDCR+MES	6.3	28	6.25
Dark 25 C	mDCR+MES	6.3	28	6.27
Dark 25 C	mDCR+MES	6.3	28	6.28
Dark 25 C	mDCR+MES	6.3	28	6.28
Dark 25 C	mDCR+MES	6.3	28	6.27
Dark 25 C	mDCR+MES	7.8	28	7.08
Dark 25 C	mDCR+MES	7.8	28	7.08
Dark 25 C	mDCR+MES	7.8	28	7.09
Dark 25 C	mDCR+MES	7.8	28	7.09
Dark 25 C	mDCR+MES	7.8	28	7.08
Dark 25 C	mDCR+MES	3.6	35	4.24
Dark 25 C	mDCR+MES	3.6	35	4.23
Dark 25 C	mDCR+MES	3.6	35	4.23
Dark 25 C	mDCR+MES	3.6	35	4.22
Dark 25 C	mDCR+MES	3.6	35	4.22
Dark 25 C	mDCR+MES	5.1	35	5.17
Dark 25 C	mDCR+MES	5.1	35	5.18
Dark 25 C	mDCR+MES	5.1	35	5.18
Dark 25 C	mDCR+MES	5.1	35	5.19
Dark 25 C	mDCR+MES	5.1	35	5.18
Dark 25 C	mDCR+MES	5.7	35	5.68
Dark 25 C	mDCR+MES	5.7	35	5.69
Dark 25 C	mDCR+MES	5.7	35	5.69
Dark 25 C	mDCR+MES	5.7	35	5.69
Dark 25 C	mDCR+MES	5.7	35	5.69
Dark 25 C	mDCR+MES	6.3	35	6.22
Dark 25 C	mDCR+MES	6.3	35	6.22
Dark 25 C	mDCR+MES	6.3	35	6.21
Dark 25 C	mDCR+MES	6.3	35	6.22
Dark 25 C	mDCR+MES	6.3	35	6.21
Dark 25 C	mDCR+MES	7.8	35	7.01
Dark 25 C	mDCR+MES	7.8	35	7.02
Dark 25 C	mDCR+MES	7.8	35	7.02
Dark 25 C	mDCR+MES	7.8	35	7.02
Dark 25 C	mDCR+MES	7.8	35	7.02
